# Supplementary material for: Systematic analysis of prognostic and immunologic characteristics associated with coronavirus disease 2019 regulators in acute myeloid leukemia
Source: Front Genet. 2022 Sep 6;13:959109. doi: 10.3389/fgene.2022.959109 (PMC9485716; doi:10.3389/fgene.2022.959109)
Supplement: Supplementary file 1 [file Table1.XLSX]

## Sheet: Table S1
Table S1. Primer sequences of candidate genes.
Primer	Sequence (5'-3')
has-GAPDH-RT-F	GAGAAGGCTGGGGCTCATTT
has-GAPDH-RT-R	TAAGCAGTTGGTGGTGCAGG
has-ITGAM-RT-F	ATGCAGAATCCACGCCAGTACAAG
has-ITGAM-RT-R	GAATCTTCTTCAGTCGCTCCAGGTC
has-TNF-RT-F	AGCCCATGTTGTAGCAAACCC
has-TNF-RT-R	GGACCTGGGAGTAGATGAGGT
has-HCP5-RT-F	TATCCCTGTGAAGATGAACC
has-HCP5-RT-R	TGCCACCTCTAAAT GTCCTA
has-HSPA1B-RT-F	CATCAGCGGACTGTACCAGG
has-HSPA1B-RT-R	TCCTCAATGGTAGGGCCTGA

## Sheet: Table S2
Table S2. The COVID-19 related gene sets were downloaded from GSEA database.
Number	Gene	Number	Gene	Number	Gene	Number	Gene	Number	Gene	Number	Gene	Number	Gene	Number	Gene
1	A1BG	501	CCNB2	1001	ELFN2	1501	HS3ST3B1	2001	MAVS	2501	PLAT	3001	SLC22A20P	3501	TTLL11
2	A2M	502	CCND1	1002	ELK1	1502	HS3ST6	2002	MB	2502	PLAU	3002	SLC23A1	3502	TTPAL
3	A2ML1	503	CCND3	1003	ELK3	1503	HSD11B1	2003	MB21D2	2503	PLAUR	3003	SLC25A10	3503	TUBA1C
4	A4GALT	504	CCNG2	1004	ELK4	1504	HSD11B2	2004	MBIP	2504	PLBD1	3004	SLC25A11	3504	TUBA4A
5	AATBC	505	CCNL1	1005	ELL	1505	HSD17B1	2005	MBOAT7	2505	PLBD2	3005	SLC25A25	3505	TUBAL3
6	ABCA1	506	CCNP	1006	ELN	1506	HSD17B14	2006	MCF2L	2506	PLCB1	3006	SLC25A27	3506	TUBB1
7	ABCC2	507	CCNT1	1007	ELOB	1507	HSD17B2	2007	MCL1	2507	PLCG1	3007	SLC25A28	3507	TUBB3
8	ABCC6	508	CCNT2	1008	ELOC	1508	HSD17B3	2008	MCM10	2508	PLCH1	3008	SLC25A29	3508	TUBB4A
9	ABCD1	509	CCR5	1009	ELOVL7	1509	HSD17B7P2	2009	MCM2	2509	PLCL1	3009	SLC25A30	3509	TULP2
10	ABCG5	510	CCR6	1010	EMC9	1510	HSD17B8	2010	MCM4	2510	PLD4	3010	SLC25A34	3510	TUSC3
11	ABHD1	511	CCT6P1	1011	EMCN	1511	HSF2	2011	MCM5	2511	PLD5	3011	SLC25A37	3511	TWIST1
12	ABHD14A	512	CD109	1012	EME1	1512	HSH2D	2012	MCM7	2512	PLD6	3012	SLC25A39	3512	TXN
13	ABHD17B	513	CD14	1013	EMID1	1513	HSPA1A	2013	MCTP1	2513	PLEK	3013	SLC25A4	3513	TXNDC11
14	ABL2	514	CD160	1014	EML2-AS1	1514	HSPA1B	2014	MCUB	2514	PLEKHA4	3014	SLC25A44	3514	TXNDC5
15	ABTB2	515	CD163	1015	EMP1	1515	HSPA1L	2015	MDC1	2515	PLEKHA7	3015	SLC26A1	3515	TXNIP
16	ACACA	516	CD1C	1016	EMP2	1516	HSPA2	2016	MDM4	2516	PLEKHF1	3016	SLC26A3	3516	TXNRD1
17	ACAD9	517	CD2	1017	ENAH	1517	HSPA5	2017	MECOM	2517	PLEKHF2	3017	SLC26A8	3517	TXNRD3
18	ACADM	518	CD200R1	1018	ENC1	1518	HSPA6	2018	MED13	2518	PLEKHG2	3018	SLC26A9	3518	TYK2
19	ACADVL	519	CD226	1019	ENDOU	1519	HSPA7	2019	MED26	2519	PLEKHG6	3019	SLC28A3	3519	TYMP
20	ACAN	520	CD247	1020	ENGASE	1520	HSPA8	2020	MED30	2520	PLEKHG7	3020	SLC29A4	3520	TYMSOS
21	ACAT1	521	CD274	1021	ENHO	1521	HSPB8	2021	MEF2C	2521	PLEKHH3	3021	SLC2A1	3521	TYROBP
22	ACBD4	522	CD28	1022	ENKUR	1522	HSPD1	2022	MEGF6	2522	PLEKHM1	3022	SLC2A12	3522	TYSND1
23	ACE	523	CD300LB	1023	ENPP1	1523	HUNK	2023	MEIS1	2523	PLEKHM2	3023	SLC30A1	3523	TYW1B
24	ACE2	524	CD34	1024	ENPP4	1524	HYAL1	2024	MESP1	2524	PLEKHO2	3024	SLC35E2B	3524	UBA3
25	ACHE	525	CD37	1025	ENSG00000177738	1525	HYMAI	2025	METRN	2525	PLK1	3025	SLC35E4	3525	UBA52
26	ACKR2	526	CD38	1026	ENSG00000205890	1526	HYOU1	2026	METRNL	2526	PLK4	3026	SLC37A2	3526	UBA7
27	ACKR4	527	CD3D	1027	ENSG00000215022	1527	IBA57	2027	METTL3	2527	PLLP	3027	SLC38A10	3527	UBAP1L
28	ACOD1	528	CD3E	1028	ENSG00000246130	1528	ICAM1	2028	METTL7A	2528	PLOD2	3028	SLC39A1	3528	UBASH3A
29	ACTB	529	CD3G	1029	ENSG00000253955	1529	ICAM4	2029	METTL7B	2529	PLSCR1	3029	SLC39A10	3529	UBASH3B
30	ACTG1	530	CD4	1030	ENSG00000268403	1530	ICAM5	2030	MEX3A	2530	PLSCR4	3030	SLC39A4	3530	UBB
31	ACTG1P20	531	CD40	1031	ENTHD1	1531	ICOS	2031	MEX3B	2531	PLXNA2	3031	SLC39A8	3531	UBC
32	ACTL10	532	CD53	1032	ENTPD6	1532	ICOSLG	2032	MEX3C	2532	PLXNB3	3032	SLC3A1	3532	UBE2C
33	ACTN2	533	CD55	1033	ENTPD7	1533	ID1	2033	MFAP1	2533	PMAIP1	3033	SLC40A1	3533	UBE2I
34	ACTR1B	534	CD68	1034	ENTR1	1534	ID2	2034	MFAP3L	2534	PMF1-BGLAP	3034	SLC41A2	3534	UBE2L6
35	ACTRT3	535	CD69	1035	EP300	1535	ID4	2035	MFNG	2535	PML	3035	SLC43A2	3535	UBE2MP1
36	ACVR1C	536	CD80	1036	EPAS1	1536	IDI1	2036	MFSD13A	2536	PMS2CL	3036	SLC44A4	3536	UBE2S
37	ACVRL1	537	CD82	1037	EPB41L3	1537	IDI2-AS1	2037	MFSD14A	2537	PMS2P3	3037	SLC45A4	3537	UBE2T
38	ADA2	538	CD83	1038	EPB41L4A-DT	1538	IDO1	2038	MFSD2B	2538	PNLDC1	3038	SLC46A1	3538	UBQLNL
39	ADAM12	539	CD86	1039	EPB42	1539	IDS	2039	MGAT1	2539	PNMA2	3039	SLC4A8	3539	UBXN2A
40	ADAM15	540	CD8A	1040	EPC1	1540	IDUA	2040	MGAT2	2540	PNN	3040	SLC51B	3540	UBXN2B
41	ADAM19	541	CD8B	1041	EPGN	1541	IER2	2041	MGAT4A	2541	PNP	3041	SLC52A1	3541	UBXN7
42	ADAM20P1	542	CD96	1042	EPHA1	1542	IER3	2042	MGAT4B	2542	PNPT1	3042	SLC52A3	3542	UCA1
43	ADAM32	543	CDA	1043	EPHA4	1543	IER5	2043	MGAT4C	2543	PNRC1	3043	SLC5A1	3543	UCN2
44	ADAM8	544	CDC14A	1044	EPHB3	1544	IFFO1	2044	MGAT5	2544	POC1B	3044	SLC5A11	3544	UCP2
45	ADAMTS1	545	CDC25A	1045	EPHX1	1545	IFI16	2045	MGAT5B	2545	PODXL	3045	SLC5A3	3545	UCP3
46	ADAMTS15	546	CDC25C	1046	EPHX3	1546	IFI27	2046	MIB1	2546	POLR3G	3046	SLC5A5	3546	UGDH
47	ADAMTS2	547	CDC42BPG	1047	EPM2AIP1	1547	IFI27L2	2047	MICAL2	2547	POR	3047	SLC66A2	3547	UGT2B28
48	ADAMTS4	548	CDC42EP2	1048	EPN3	1548	IFI30	2048	MICAL3	2548	POSTN	3048	SLC6A12	3548	UHRF1
49	ADAMTS6	549	CDC42EP3	1049	EPPK1	1549	IFI35	2049	MICB	2549	POU2F2	3049	SLC6A13	3549	ULBP1
50	ADAMTSL4	550	CDC42EP4	1050	EPS8L3	1550	IFI44	2050	MIER1	2550	POU3F1	3050	SLC6A14	3550	ULBP2
51	ADAR	551	CDC45	1051	EPSTI1	1551	IFI44L	2051	MIER3	2551	PPARGC1A	3051	SLC6A15	3551	ULK1
52	ADAT3	552	CDC6	1052	ERAP1	1552	IFI6	2052	MIIP	2552	PPARGC1B	3052	SLC6A19	3552	ULK3
53	ADCK5	553	CDC7	1053	ERAP2	1553	IFIH1	2053	MINAR1	2553	PPBP	3053	SLC6A8	3553	UNC13B
54	ADCY4	554	CDCA2	1054	ERC2	1554	IFIT1	2054	MINDY4	2554	PPFIBP2	3054	SLC7A11	3554	UNC13D
55	ADCY5	555	CDCA3	1055	ERCC6L	1555	IFIT2	2055	MIPEPP3	2555	PPM1E	3055	SLC7A5P2	3555	UNC5B
56	ADCY6	556	CDCA5	1056	EREG	1556	IFIT3	2056	MIR100HG	2556	PPM1H	3056	SLC7A7	3556	UNC93B1
57	ADGRE1	557	CDCA7	1057	ERF	1557	IFIT5	2057	MIR1248	2557	PPM1J	3057	SLC8A2	3557	UPK2
58	ADGRE2	558	CDCA7L	1058	ERG	1558	IFITM1	2058	MIR1281	2558	PPM1K	3058	SLC8B1	3558	UPK3B
59	ADGRF3	559	CDCA8	1059	ERN1	1559	IFITM10	2059	MIR155HG	2559	PPP1R10	3059	SLC9A1	3559	UQCC3
60	ADGRG2	560	CDCP1	1060	ERV3-1	1560	IFITM2	2060	MIR1915HG	2560	PPP1R13B	3060	SLCO2B1	3560	USF1
61	ADGRG3	561	CDH10	1061	ESAM	1561	IFITM3	2061	MIR210HG	2561	PPP1R14A	3061	SLCO4A1	3561	USH1C
62	ADH1B	562	CDH16	1062	ESF1	1562	IFNA22P	2062	MIR221	2562	PPP1R14B	3062	SLCO5A1	3562	USP12
63	ADH6	563	CDH17	1063	ESM1	1563	IFNAR1	2063	MIR23AHG	2563	PPP1R15A	3063	SLFN11	3563	USP18
64	ADI1	564	CDH3	1064	ESR1	1564	IFNAR2	2064	MIR3191	2564	PPP1R15B	3064	SLFN12	3564	USP30-AS1
65	ADIRF	565	CDH5	1065	ESRRB	1565	IFNB1	2065	MIR31HG	2565	PPP1R16B	3065	SLFN14	3565	USP43
66	ADM	566	CDH6	1066	ETFB	1566	IFNG	2066	MIR3614	2566	PPP1R3B	3066	SLFN5	3566	USP49
67	ADM2	567	CDHR1	1067	ETS1	1567	IFNL1	2067	MIR3685	2567	PPP1R3C	3067	SLITRK6	3567	USPL1
68	ADM5	568	CDHR5	1068	ETS2	1568	IFNL2	2068	MIR3945HG	2568	PPP2R2B	3068	SLPI	3568	UTRN
69	ADNP2	569	CDK1	1069	ETV3	1569	IFNL3	2069	MIR4453HG	2569	PPP3CC	3069	SMAD1	3569	UVRAG
70	ADORA2A	570	CDK17	1070	ETV7	1570	IFNL4	2070	MIR503HG	2570	PPP4R1L	3070	SMAD3	3570	VAMP1
71	ADPRM	571	CDK5	1071	EVC2	1571	IFRD1	2071	MIR5047	2571	PPP4R2	3071	SMAD5	3571	VAMP2
72	ADRB2	572	CDK5R1	1072	EVI2B	1572	IGF2	2072	MIR561	2572	PPP4R4	3072	SMARCA4	3572	VASN
73	ADSS1	573	CDK5R2	1073	EVPL	1573	IGF2-AS	2073	MIR600HG	2573	PPP6R2	3073	SMARCA5	3573	VAV3
74	AEBP2	574	CDKL3	1074	EXO1	1574	IGF2R	2074	MIR614	2574	PPRC1	3074	SMC4	3574	VCAM1
75	AEN	575	CDKN1A	1075	EXOC3L1	1575	IGFBP1	2075	MIR7-1	2575	PPTC7	3075	SMCHD1	3575	VCP
76	AFF2	576	CDKN1B	1076	EXOC3L4	1576	IGFBP3	2076	MIR711	2576	PRAF2	3076	SMG1P1	3576	VDR
77	AFF3	577	CDKN1C	1077	EXOC6B	1577	IGFBP5	2077	MIR718	2577	PRC1	3077	SMG1P2	3577	VEGFA
78	AGAP6	578	CDKN2A	1078	EXOSC7	1578	IGFBPL1	2078	MKRN3	2578	PRDM1	3078	SMG1P3	3578	VEGFC
79	AGBL3	579	CDKN2AIP	1079	EXPH5	1579	IGFL1	2079	MLH3	2579	PRDM16	3079	SMIM1	3579	VEZF1
80	AGT	580	CDKN2C	1080	EXTL2	1580	IGFN1	2080	MLKL	2580	PRDM8	3080	SMIM10	3580	VGF
81	AGTR1	581	CDKN3	1081	F12	1581	IGLL1	2081	MLST8	2581	PRDX1	3081	SMIM29	3581	VGLL1
82	AGTR2	582	CDRT1	1082	F2RL2	1582	IGLL5	2082	MLXIP	2582	PRELID1	3082	SMIM32	3582	VHL
83	AHCY	583	CDT1	1083	F2RL3	1583	IGSF6	2083	MMP1	2583	PREX2	3083	SMIM36	3583	VHLL
84	AHR	584	CDYL	1084	F3	1584	IKBKB	2084	MMP10	2584	PRG3	3084	SMIM4	3584	VIL1
85	AHSP	585	CDYL2	1085	F5	1585	IKBKE	2085	MMP13	2585	PRG4	3085	SMIM5	3585	VLDLR
86	AIDA	586	CEACAM1	1086	FA2H	1586	IKBKG	2086	MMP17	2586	PRICKLE1	3086	SMNDC1	3586	VMO1
87	AIF1L	587	CEACAM3	1087	FADD	1587	IKZF3	2087	MMP24	2587	PRICKLE2	3087	SMO	3587	VNN1
88	AIM2	588	CEACAM5	1088	FADS1	1588	IKZF5	2088	MMP25	2588	PRICKLE4	3088	SMOX	3588	VNN3
89	AKAP12	589	CEBPA	1089	FAM107A	1589	IL10	2089	MMP28	2589	PRIM1	3089	SMPD4	3589	VPS11
90	AKAP17A	590	CEBPA-DT	1090	FAM107B	1590	IL10RA	2090	MMP3	2590	PRIMPOL	3090	SMPDL3B	3590	VPS16
91	AKAP7	591	CEBPB	1091	FAM111B	1591	IL11	2091	MMP8	2591	PRKAB1	3091	SMTN	3591	VPS18
92	AKR1B1	592	CEBPD	1092	FAM117A	1592	IL12A	2092	MMP9	2592	PRKCQ	3092	SMURF2	3592	VPS33A
93	AKR1B10	593	CELF1	1093	FAM118A	1593	IL12B	2093	MMRN2	2593	PRKCSH	3093	SNAI1	3593	VPS36
94	AKR1C1	594	CELF6	1094	FAM126B	1594	IL12RB1	2094	MN1	2594	PRKD2	3094	SNAP25	3594	VPS37D
95	AKR1C2	595	CEMIP	1095	FAM131C	1595	IL12RB2	2095	MND1	2595	PRKG1	3095	SNCG	3595	VPS41
96	AKR1C4	596	CEMIP2	1096	FAM149A	1596	IL13	2096	MOAP1	2596	PRKG2	3096	SNHG1	3596	VPS54
97	AKT1	597	CENATAC	1097	FAM161A	1597	IL13RA2	2097	MOB3C	2597	PRKXP1	3097	SNHG10	3597	VSIG10L
98	AKT1S1	598	CENPA	1098	FAM167A	1598	IL15	2098	MOGS	2598	PRKY	3098	SNHG20	3598	VSIG2
99	ALAS1	599	CENPE	1099	FAM171A2	1599	IL15RA	2099	MORC3	2599	PRMT1	3099	SNHG32	3599	VTCN1
100	ALAS2	600	CENPF	1100	FAM174C	1600	IL16	2100	MPEG1	2600	PROCA1	3100	SNHG4	3600	VTRNA1-1
101	ALB	601	CENPI	1101	FAM177B	1601	IL17A	2101	MPHOSPH10	2601	PRODH	3101	SNIP1	3601	VWA1
102	ALDH1A1	602	CENPM	1102	FAM189A1	1602	IL17C	2102	MPIG6B	2602	PRODH2	3102	SNORA12	3602	VWA5B2
103	ALDH1A2	603	CENPO	1103	FAM201A	1603	IL17RB	2103	MPLKIP	2603	PROM1	3103	SNORA25	3603	VWA7
104	ALDH1L2	604	CEP128	1104	FAM20C	1604	IL18	2104	MRC2	2604	PROS1	3104	SNORA28	3604	VWA8
105	ALDH3A1	605	CEP131	1105	FAM222A	1605	IL18R1	2105	MREG	2605	PROX1	3105	SNORA31	3605	VWF
106	ALDH3A2	606	CEP55	1106	FAM238C	1606	IL18RAP	2106	MRGPRX3	2606	PROZ	3106	SNORA3A	3606	VXN
107	ALDH3B2	607	CEP68	1107	FAM241A	1607	IL1A	2107	MRM1	2607	PRPS1	3107	SNORA3B	3607	WARS1
108	ALDH4A1	608	CEP85L	1108	FAM25A	1608	IL1B	2108	MRNIP	2608	PRR11	3108	SNORA48	3608	WAS
109	ALDH8A1	609	CERCAM	1109	FAM32A	1609	IL1R2	2109	MROH6	2609	PRR14	3109	SNORA50C	3609	WBP1
110	ALG1L2	610	CERS3	1110	FAM43A	1610	IL1RAP	2110	MRPL12	2610	PRR15	3110	SNORA62	3610	WDFY4
111	ALKBH3	611	CERS4	1111	FAM53C	1611	IL1RL1	2111	MRPL27	2611	PRR15L	3111	SNORA63	3611	WDHD1
112	ALOX12-AS1	612	CES1	1112	FAM71F1	1612	IL1RN	2112	MRPL42	2612	PRR36	3112	SNORA8	3612	WDR18
113	ALOX5AP	613	CES3	1113	FAM71F2	1613	IL2	2113	MRTFA	2613	PRR7	3113	SNORD10	3613	WDR37
114	ALOXE3	614	CFAP20	1114	FAM76B	1614	IL20RB	2114	MS4A14	2614	PRRT3-AS1	3114	SNORD104	3614	WDR53
115	ALPK3	615	CFAP36	1115	FAM83A	1615	IL21	2115	MS4A7	2615	PRSS27	3115	SNORD15B	3615	WDR62
116	ALPL	616	CFAP43	1116	FAM83D	1616	IL21R	2116	MSANTD1	2616	PRSS3	3116	SNORD17	3616	WDR74
117	ALS2CL	617	CFAP45	1117	FAM83H	1617	IL22	2117	MSANTD3-TMEFF1	2617	PRX	3117	SNORD28	3617	WDR76
118	ALX3	618	CFAP53	1118	FAM86B3P	1618	IL22RA1	2118	MSC	2618	PSAP	3118	SNORD38B	3618	WDR90
119	AMBP	619	CFAP70	1119	FAM86C1P	1619	IL23A	2119	MSRB1	2619	PSAT1	3119	SNORD48	3619	WDR97
120	AMBRA1	620	CFAP97D1	1120	FAM90A1	1620	IL23R	2120	MSRB2	2620	PSG5	3120	SNORD50B	3620	WFDC1
121	AMH	621	CFB	1121	FAM95C	1621	IL24	2121	MST1R	2621	PSMB10	3121	SNORD97	3621	WFDC2
122	AMHR2	622	CFD	1122	FAM98C	1622	IL27	2122	MSTO2P	2622	PSMB3	3122	SNPH	3622	WFDC21P
123	AMOTL2	623	CFH	1123	FANCA	1623	IL2RA	2123	MSX1	2623	PSMB8	3123	SNRNP25	3623	WFDC5
124	AMPD3	624	CFI	1124	FANCB	1624	IL2RB	2124	MSX2	2624	PSMB8-AS1	3124	SNRPA1	3624	WHAMM
125	ANGPT1	625	CFL1P1	1125	FANCG	1625	IL2RG	2125	MT1X	2625	PSMB9	3125	SNX11	3625	WIPF1
126	ANGPTL2	626	CFLAR	1126	FANCI	1626	IL32	2126	MT2A	2626	PSMD6-AS2	3126	SNX12	3626	WLS
127	ANGPTL4	627	CFLAR-AS1	1127	FAP	1627	IL33	2127	MTFR1	2627	PSME2	3127	SNX27	3627	WNT10A
128	ANK1	628	CFP	1128	FAS	1628	IL36G	2128	MTFR2	2628	PSORS1C3	3128	SOCS1	3628	WNT4
129	ANK2	629	CGAS	1129	FASN	1629	IL3RA	2129	MTHFD2	2629	PSPN	3129	SOCS2	3629	WNT5B
130	ANK3	630	CGN	1130	FBF1	1630	IL4	2130	MTMR11	2630	PSRC1	3130	SOCS3	3630	WNT9A
131	ANKAR	631	CH25H	1131	FBLL1	1631	IL4I1	2131	MTOR	2631	PSTPIP2	3131	SOD2	3631	WRAP53
132	ANKDD1B	632	CHAC1	1132	FBXL14	1632	IL4R	2132	MTRNR2L10	2632	PTAFR	3132	SOD2-OT1	3632	WTAP
133	ANKK1	633	CHASERR	1133	FBXO2	1633	IL5	2133	MTRNR2L12	2633	PTBP2	3133	SORBS1	3633	WWOX
134	ANKRD1	634	CHCHD2	1134	FBXO32	1634	IL6	2134	MTRNR2L6	2634	PTCH2	3134	SORCS2	3634	XAB2
135	ANKRD12	635	CHD2	1135	FBXO44	1635	IL6R	2135	MTRNR2L8	2635	PTEN	3135	SOS1	3635	XAF1
136	ANKRD22	636	CHD5	1136	FBXO48	1636	IL6ST	2136	MTSS1	2636	PTGDS	3136	SOSTDC1	3636	XBP1
137	ANKRD23	637	CHFR	1137	FBXO6	1637	IL7	2137	MTURN	2637	PTGER2	3137	SOWAHB	3637	XDH
138	ANKRD33B	638	CHI3L1	1138	FBXW10	1638	IL7R	2138	MUC13	2638	PTGER4	3138	SOWAHC	3638	XIRP1
139	ANKRD35	639	CHI3L2	1139	FBXW4	1639	IL9	2139	MUC15	2639	PTGS1	3139	SOX13	3639	XIST
140	ANKRD45	640	CHIC2	1140	FBXW5	1640	ILDR1	2140	MUC16	2640	PTGS2	3140	SOX2	3640	XKR9
141	ANKRD49	641	CHMP2A	1141	FBXW7	1641	ILF3-DT	2141	MUC20	2641	PTK2B	3141	SOX21	3641	XPC
142	ANKRD55	642	CHMP2B	1142	FCER1A	1642	ILVBL	2142	MUC21	2642	PTPN6	3142	SOX6	3642	XRCC2
143	ANKRD9	643	CHMP3	1143	FCER1G	1643	IMPA1	2143	MUC4	2643	PTPRD	3143	SOX9	3643	XRN1
144	ANKS4B	644	CHMP4A	1144	FCGBP	1644	ING1	2144	MUC5B	2644	PTPRE	3144	SP100	3644	XYLT2
145	ANLN	645	CHMP4B	1145	FCGR1A	1645	INHBA	2145	MUC6	2645	PTPRH	3145	SP110	3645	YAP1
146	ANO8	646	CHMP4C	1146	FCGR2A	1646	INHBB	2146	MUTYH	2646	PTPRZ1	3146	SP140	3646	YJU2B
147	ANPEP	647	CHMP6	1147	FCGR2C	1647	INHBE	2147	MVB12A	2647	PTTG1	3147	SP140L	3647	YPEL3
148	ANTXR2	648	CHMP7	1148	FDCSP	1648	INO80D	2148	MVK	2648	PTX3	3148	SP6	3648	ZAP70
149	ANXA10	649	CHP1P2	1149	FDXR	1649	INPP5A	2149	MX1	2649	PURA	3149	SP8	3649	ZBED2
150	ANXA13	650	CHPF2	1150	FEM1C	1650	INSL3	2150	MX2	2650	PVRIG	3150	SP9	3650	ZBED6
151	ANXA2	651	CHRNA5	1151	FEN1	1651	INSL4	2151	MXD1	2651	PVT1	3151	SPACA9	3651	ZBP1
152	ANXA3	652	CHST11	1152	FERMT1	1652	INTS11	2152	MXD3	2652	PWWP3B	3152	SPAG5	3652	ZBTB10
153	ANXA9	653	CHST13	1153	FERMT3	1653	INTS6	2153	MXD4	2653	PYCARD	3153	SPATA20	3653	ZBTB17
154	AOC2	654	CHST2	1154	FEZ1	1654	IPCEF1	2154	MXRA5	2654	PYCR2	3154	SPATA2L	3654	ZBTB20
155	AOC3	655	CHTF18	1155	FFAR2	1655	IPO11	2155	MYBL2	2655	PYGM	3155	SPC24	3655	ZBTB21
156	AOX1	656	CHTF8	1156	FFAR4	1656	IQCC	2156	MYD88	2656	PYY2	3156	SPC25	3656	ZBTB32
157	AP1G1	657	CHUK	1157	FGA	1657	IQCN	2157	MYEOV	2657	QKI	3157	SPDEF	3657	ZBTB37
158	APBB1IP	658	CIART	1158	FGB	1658	IRAG2	2158	MYH16	2658	RAB15	3158	SPDYA	3658	ZBTB42
159	APBB3	659	CIDEC	1159	FGD5	1659	IRAK1	2159	MYH3	2659	RAB17	3159	SPEF1	3659	ZBTB43
160	APC2	660	CIITA	1160	FGF1	1660	IRAK2	2160	MYL9	2660	RAB26	3160	SPHK1	3660	ZBTB44
161	APCDD1L	661	CISD2	1161	FGF12	1661	IRAK3	2161	MYLIP	2661	RAB2B	3161	SPI1	3661	ZBTB49
162	APLP1	662	CISH	1162	FGF18	1662	IRAK4	2162	MYLK	2662	RAB30	3162	SPIB	3662	ZBTB6
163	APLP2	663	CIT	1163	FGF19	1663	IRF1	2163	MYLK2	2663	RAB33B	3163	SPINK4	3663	ZBTB7A
164	APOA1	664	CITED2	1164	FGF2	1664	IRF1-AS1	2164	MYLK3	2664	RAB37	3164	SPINK5	3664	ZC3H12A
165	APOA2	665	CKMT1B	1165	FGF5	1665	IRF2	2165	MYNN	2665	RAB39B	3165	SPINK7	3665	ZC3H12B
166	APOBEC3A	666	CKMT2	1166	FGFBP1	1666	IRF2BPL	2166	MYO1A	2666	RAB40B	3166	SPOCD1	3666	ZC3H12C
167	APOBEC3B	667	CLC	1167	FGFR3	1667	IRF3	2167	MYO1D	2667	RAB5IF	3167	SPOCK1	3667	ZC3H12D
168	APOBEC3F	668	CLCA3P	1168	FGFR4	1668	IRF4	2168	MYO5B	2668	RAB8B	3168	SPOCK2	3668	ZC3H4
169	APOBEC3G	669	CLCA4	1169	FGG	1669	IRF6	2169	MYO7A	2669	RABGAP1L	3169	SPP1	3669	ZC3H7A
170	APOC1	670	CLCF1	1170	FHDC1	1670	IRF7	2170	MYOD1	2670	RAC1	3170	SPRED1	3670	ZC3HAV1
171	APOD	671	CLDN1	1171	FHIP2B	1671	IRF8	2171	MYOF	2671	RAD51	3171	SPRED3	3671	ZCCHC2
172	APOE	672	CLDN16	1172	FHL3	1672	IRF9	2172	MYPN	2672	RAD51D	3172	SPRR1A	3672	ZCRB1
173	APOH	673	CLDN2	1173	FIBIN	1673	IRS2	2173	MYSM1	2673	RAD54L	3173	SPRR1B	3673	ZDHHC11
174	APOL1	674	CLDN3	1174	FIBP	1674	IRX3	2174	MYZAP	2674	RAD54L2	3174	SPRR2A	3674	ZDHHC19
175	APOL2	675	CLDND2	1175	FILIP1L	1675	IRX5	2175	MZB1	2675	RAD9A	3175	SPRR2D	3675	ZDHHC24
176	APOL3	676	CLEC10A	1176	FKBP2	1676	ISG15	2176	MZF1	2676	RADIL	3176	SPRR2E	3676	ZDHHC8P1
177	APOL4	677	CLEC12B	1177	FKBP4	1677	ISG20	2177	N4BP1	2677	RAE1	3177	SPRR3	3677	ZEB1-AS1
178	APOL6	678	CLEC18B	1178	FKBP5	1678	ISOC2	2178	N4BP2L2-IT2	2678	RAET1E	3178	SPRY2	3678	ZEB2
179	APOM	679	CLEC4A	1179	FKBPL	1679	ITCH	2179	N4BP3	2679	RAET1K	3179	SPRY4	3679	ZFAND2A
180	AQP3	680	CLEC4C	1180	FKRP	1680	ITFG2	2180	NAA16	2680	RAET1L	3180	SPSB1	3680	ZFAND2B
181	AQP9	681	CLEC4D	1181	FLACC1	1681	ITGA1	2181	NAALAD2	2681	RAF1	3181	SPSB3	3681	ZFAS1
182	ARAP3	682	CLEC4E	1182	FLCN	1682	ITGA11	2182	NAE1	2682	RALGAPA2	3182	SPTLC3	3682	ZFP36
183	ARC	683	CLIC2	1183	FLJ20021	1683	ITGA2	2183	NAGK	2683	RALGDS	3183	SPX	3683	ZFP36L1
184	ARG2	684	CLIC4	1184	FLNB	1684	ITGA2B	2184	NAGLU	2684	RAMP3	3184	SREK1	3684	ZFYVE1
185	ARHGAP10	685	CLIC5	1185	FLRT2	1685	ITGA3	2185	NANOS1	2685	RANBP17	3185	SREK1IP1	3685	ZFYVE26
186	ARHGAP19	686	CLK1	1186	FLT3LG	1686	ITGA5	2186	NAP1L3	2686	RAP1GAP	3186	SRFBP1	3686	ZFYVE27
187	ARHGAP25	687	CLK4	1187	FLYWCH1	1687	ITGA7	2187	NAPSB	2687	RAPGEF3	3187	SRGAP3	3687	ZKSCAN1
188	ARHGAP29	688	CLMP	1188	FMOD	1688	ITGA9	2188	NAT8L	2688	RAPGEF4	3188	SRGN	3688	ZKSCAN8
189	ARHGAP30	689	CLN6	1189	FMR1	1689	ITGAM	2189	NAV2	2689	RAPGEFL1	3189	SRM	3689	ZMAT1
190	ARHGAP33	690	CLSPN	1190	FN1	1690	ITGAV	2190	NAV2-AS6	2690	RAPH1	3190	SRP9	3690	ZMIZ1-AS1
191	ARHGAP40	691	CLTRN	1191	FNDC4	1691	ITGB2-AS1	2191	NAV3	2691	RAPSN	3191	SRPK1	3691	ZMYND15
192	ARHGEF15	692	CLUHP3	1192	FOLR1	1692	ITGB3	2192	NBEAL1	2692	RARB	3192	SRPK2	3692	ZNF101
193	ARHGEF16	693	CMPK2	1193	FOLR3	1693	ITGB3BP	2193	NBEAL2	2693	RASA2	3193	SRSF7	3693	ZNF107
194	ARHGEF4	694	CMTM7	1194	FOS	1694	ITGB7	2194	NBEAP1	2694	RASA3	3194	SSTR5	3694	ZNF112
195	ARID3B	695	CMTM8	1195	FOSB	1695	ITIH3	2195	NBN	2695	RASAL1	3195	SSTR5-AS1	3695	ZNF117
196	ARID4B	696	CMTR1	1196	FOSL1	1696	ITIH4	2196	NBPF10	2696	RASD1	3196	SSUH2	3696	ZNF121
197	ARID5A	697	CNFN	1197	FOSL2	1697	ITPA	2197	NBPF20	2697	RASEF	3197	ST20	3697	ZNF136
198	ARL14	698	CNIH2	1198	FOXA2	1698	ITPKB	2198	NCALD	2698	RASGEF1B	3198	ST3GAL1	3698	ZNF14
199	ARL2	699	CNKSR3	1199	FOXC2	1699	ITPKC	2199	NCAPG	2699	RASGRF1	3199	ST3GAL2	3699	ZNF143
200	ARL3	700	CNOT4	1200	FOXD2	1700	ITPR1	2200	NCAPG2	2700	RASGRF2	3200	ST3GAL3	3700	ZNF160
201	ARL5B	701	CNP	1201	FOXD3	1701	IVL	2201	NCAPH	2701	RASGRP1	3201	ST3GAL4	3701	ZNF184
202	ARMC12	702	CNTD1	1202	FOXD4	1702	JAK1	2202	NCAPH2	2702	RASGRP2	3202	ST6GAL1	3702	ZNF211
203	ARNTL2	703	CNTN1	1203	FOXM1	1703	JAK2	2203	NCCRP1	2703	RASGRP3	3203	ST6GAL2	3703	ZNF219
204	ARPIN	704	CNTN3	1204	FOXN2	1704	JAK3	2204	NCF1	2704	RASL11B	3204	ST6GALNAC2	3704	ZNF221
205	ARRB1	705	CNTN4	1205	FOXO3	1705	JCHAIN	2205	NCF2	2705	RASL12	3205	ST6GALNAC3	3705	ZNF222
206	ARRB2	706	CNTNAP2	1206	FOXP3	1706	JMJD7	2206	NCOA4	2706	RASSF1	3206	ST6GALNAC4	3706	ZNF229
207	ARRDC2	707	COA1	1207	FOXQ1	1707	JRK	2207	NCOA7	2707	RASSF10	3207	ST7-AS1	3707	ZNF248
208	ARRDC3	708	COBLL1	1208	FOXRED2	1708	JUN	2208	NDRG3	2708	RASSF5	3208	ST8SIA6	3708	ZNF257
209	ARRDC4	709	COL11A1	1209	FPR1	1709	JUNB	2209	NDST1	2709	RASSF8	3209	STAB2	3709	ZNF26
210	ARSI	710	COL13A1	1210	FRS2	1710	JUND	2210	NDUFA1	2710	RB1	3210	STAP1	3710	ZNF267
211	ARSL	711	COL15A1	1211	FSD1L	1711	KALRN	2211	NDUFA13	2711	RBAK	3211	STARD10	3711	ZNF280B
212	ARTN	712	COL17A1	1212	FSIP1	1712	KANK2	2212	NDUFA2	2712	RBBP6	3212	STARD4	3712	ZNF292
213	ASB1	713	COL18A1	1213	FST	1713	KAT5	2213	NDUFA3	2713	RBBP8NL	3213	STARD5	3713	ZNF296
214	ASB9	714	COL21A1	1214	FSTL1	1714	KBTBD7	2214	NDUFA4L2	2714	RBCK1	3214	STARD7	3714	ZNF300P1
215	ASF1B	715	COL25A1	1215	FSTL4	1715	KBTBD8	2215	NDUFAF1	2715	RBFOX3	3215	STAT1	3715	ZNF317
216	ASIC4	716	COL26A1	1216	FTH1	1716	KCNAB1	2216	NDUFB10	2716	RBKS	3216	STAT2	3716	ZNF324B
217	ASNS	717	COL27A1	1217	FTH1P3	1717	KCNAB2	2217	NDUFB9	2717	RBL1	3217	STAT3	3717	ZNF331
218	ASPM	718	COL2A1	1218	FTO	1718	KCNAB3	2218	NDUFC2	2718	RBM11	3218	STAT4	3718	ZNF34
219	ASXL2	719	COL4A1	1219	FURIN	1719	KCND3	2219	NDUFS7	2719	RBM15	3219	STAT5A	3719	ZNF347
220	ATAD5	720	COL4A2	1220	FUT1	1720	KCNE4	2220	NDUFS8	2720	RBM20	3220	STAT5B	3720	ZNF367
221	ATF3	721	COL4A4	1221	FUT2	1721	KCNH3	2221	NEAT1	2721	RBM39	3221	STBD1	3721	ZNF385B
222	ATF4	722	COL6A1	1222	FUT3	1722	KCNH7	2222	NEB	2722	RBM43	3222	STC1	3722	ZNF395
223	ATG13	723	COL7A1	1223	FUT4	1723	KCNJ11	2223	NEBL	2723	RBM48	3223	STC2	3723	ZNF398
224	ATG14	724	COL8A1	1224	FUT8	1724	KCNJ14	2224	NECAB2	2724	RBMS3	3224	STEAP1B	3724	ZNF428
225	ATG16L2	725	COLEC11	1225	FUZ	1725	KCNJ15	2225	NECAB3	2725	RBP1	3225	STEAP3	3725	ZNF432
226	ATG4B	726	COMTD1	1226	FYB1	1726	KCNJ16	2226	NECAP1	2726	RBP4	3226	STING1	3726	ZNF436
227	ATG9B	727	COQ8A	1227	FYB2	1727	KCNJ2	2227	NECTIN3	2727	RBP5	3227	STK17A	3727	ZNF436-AS1
228	ATOH8	728	CORO1A	1228	FYN	1728	KCNJ2-AS1	2228	NECTIN4	2728	RBX1	3228	STK19	3728	ZNF438
229	ATP10A	729	CORO2B	1229	FZD2	1729	KCNK2	2229	NEDD4	2729	RCAN1	3229	STK26	3729	ZNF44
230	ATP12A	730	CORO6	1230	FZD4	1730	KCNK5	2230	NEDD4L	2730	RCOR2	3230	STOML1	3730	ZNF441
231	ATP13A3	731	COX10	1231	FZD5	1731	KCNN1	2231	NEDD9	2731	RDH10	3231	STOML2	3731	ZNF442
232	ATP13A4	732	CPA4	1232	FZD7	1732	KCNQ3	2232	NEFM	2732	RDH14	3232	STON1	3732	ZNF446
233	ATP13A5	733	CPAMD8	1233	FZD8	1733	KCNQ4	2233	NEIL1	2733	RDM1	3233	STRBP	3733	ZNF451
234	ATP2A1	734	CPEB2	1234	G0S2	1734	KCNS3	2234	NEIL3	2734	REC8	3234	STRIP2	3734	ZNF460
235	ATP4A	735	CPEB3	1235	G6PC2	1735	KCNV1	2235	NEK2	2735	RECQL4	3235	STT3A	3735	ZNF461
236	ATP5F1D	736	CPLX2	1236	G6PD	1736	KCP	2236	NES	2736	REG1B	3236	STUB1	3736	ZNF462
237	ATP5F1E	737	CPM	1237	GABARAPL2	1737	KCTD12	2237	NEU3	2737	REL	3237	STX11	3737	ZNF467
238	ATP6V0A2	738	CPN1	1238	GABRE	1738	KCTD20	2238	NEURL1	2738	RELA	3238	STXBP6	3738	ZNF473
239	ATP6V0A4	739	CPN2	1239	GABRP	1739	KDM6B	2239	NEURL1B	2739	RELB	3239	STYK1	3739	ZNF484
240	ATP6V0E2	740	CPNE4	1240	GADD45A	1740	KDM7A	2240	NEURL3	2740	RELL1	3240	SUGT1P1	3740	ZNF488
241	ATP6V1C2	741	CPPED1	1241	GADD45G	1741	KDM7A-DT	2241	NEXN	2741	REM2	3241	SULT2B1	3741	ZNF490
242	ATP6V1E2	742	CPVL	1242	GAK	1742	KDR	2242	NFATC1	2742	REN	3242	SUMO1	3742	ZNF496
243	ATP6V1FNB	743	CPXM2	1243	GAL3ST1	1743	KEAP1	2243	NFATC2	2743	REPS2	3243	SUMO4	3743	ZNF503
244	ATP6V1G2	744	CRABP2	1244	GALM	1744	KEL	2244	NFATC3	2744	RERG	3244	SUSD2	3744	ZNF524
245	ATP7B	745	CRB3	1245	GALNT1	1745	KIAA0040	2245	NFE2L2	2745	RESF1	3245	SUSD4	3745	ZNF543
246	ATRX	746	CRCT1	1246	GALNT12	1746	KIAA0895	2246	NFE2L3	2746	RET	3246	SUV39H1	3746	ZNF547
247	AURKA	747	CREB5	1247	GANAB	1747	KIAA0895L	2247	NFIL3	2747	RETREG1	3247	SUZ12P1	3747	ZNF551
248	AURKAP1	748	CREBRF	1248	GAPT	1748	KIAA1217	2248	NFKB1	2748	REX1BD	3248	SVEP1	3748	ZNF554
249	AURKB	749	CREG2	1249	GAS2L3	1749	KIAA1549L	2249	NFKB2	2749	REXO1	3249	SWI5	3749	ZNF555
250	AVIL	750	CRELD1	1250	GAS5	1750	KIF11	2250	NFKBIA	2750	RFPL2	3250	SWT1	3750	ZNF557
251	AVPR1A	751	CRELD2	1251	GAS6	1751	KIF12	2251	NFKBID	2751	RFPL3S	3251	SYN1	3751	ZNF567
252	AXDND1	752	CRIP1	1252	GASK1B	1752	KIF14	2252	NFKBIE	2752	RFX2	3252	SYNE4	3752	ZNF57
253	AXL	753	CRIP3	1253	GATA2	1753	KIF15	2253	NFKBIZ	2753	RFXAP	3253	SYNGR4	3753	ZNF596
254	AZI2	754	CRISP3	1254	GATA3	1754	KIF17	2254	NFYC-AS1	2754	RGCC	3254	SYNJ2	3754	ZNF597
255	AZIN2	755	CRISPLD2	1255	GATA6	1755	KIF18B	2255	NGEF	2755	RGMB	3255	SYNM	3755	ZNF608
256	B2M	756	CROT	1256	GATM	1756	KIF20A	2256	NGFR	2756	RGMB-AS1	3256	SYNPO	3756	ZNF614
257	B3GALNT1	757	CRP	1257	GBP1	1757	KIF20B	2257	NHLH1	2757	RGS16	3257	SYNPO2	3757	ZNF615
258	B3GALNT2	758	CRTAC1	1258	GBP1P1	1758	KIF21B	2258	NIBAN1	2758	RGS18	3258	SYT1	3758	ZNF620
259	B3GNT2	759	CRTC2	1259	GBP2	1759	KIF24	2259	NID1	2759	RGS2	3259	SYT12	3759	ZNF624
260	B3GNT5	760	CRY1	1260	GBP3	1760	KIF26A	2260	NID2	2760	RHCG	3260	SYT16	3760	ZNF627
261	B3GNT7	761	CRY2	1261	GBP4	1761	KIF2C	2261	NIM1K	2761	RHEB	3261	SYT8	3761	ZNF639
262	B3GNT8	762	CRYAB	1262	GBP5	1762	KIF4A	2262	NIPAL1	2762	RHEBL1	3262	SYTL1	3762	ZNF654
263	B4GALNT2	763	CRYBG1	1263	GBX2	1763	KIF6	2263	NIPAL4	2763	RHNO1	3263	SYTL5	3763	ZNF660
264	BAALC	764	CRYBG3	1264	GCA	1764	KIFC1	2264	NKIRAS1	2764	RHOA	3264	TACC3	3764	ZNF665
265	BAAT	765	CRYM	1265	GCH1	1765	KIFC2	2265	NKRF	2765	RHOB	3265	TAF1	3765	ZNF669
266	BACH1	766	CSF1	1266	GCHFR	1766	KIT	2266	NKX3-1	2766	RHOBTB1	3266	TAF1D	3766	ZNF674-AS1
267	BACH2	767	CSF1R	1267	GCKR	1767	KLF1	2267	NLGN1	2767	RHOF	3267	TAF7L	3767	ZNF687
268	BAG3	768	CSF2	1268	GCLC	1768	KLF10	2268	NLRC5	2768	RHOH	3268	TAGAP	3768	ZNF692
269	BAHCC1	769	CSF3	1269	GCLM	1769	KLF11	2269	NLRP1	2769	RHOV	3269	TANK	3769	ZNF696
270	BAHD1	770	CSF3R	1270	GCNA	1770	KLF15	2270	NLRP3	2770	RHPN1	3270	TAP1	3770	ZNF697
271	BAIAP2-DT	771	CSGALNACT1	1271	GCNT3	1771	KLF2	2271	NLRX1	2771	RIBC2	3271	TAP2	3771	ZNF699
272	BAIAP3	772	CSGALNACT2	1272	GCNT4	1772	KLF4	2272	NME1	2772	RICTOR	3272	TAPBP	3772	ZNF701
273	BANK1	773	CSKMT	1273	GCSAM	1773	KLF5	2273	NMI	2773	RIF1	3273	TAS1R3	3773	ZNF714
274	BAP1	774	CSNK1A1	1274	GDF15	1774	KLF6	2274	NMNAT2	2774	RIMS2	3274	TAS2R14	3774	ZNF726
275	BASP1	775	CSRNP1	1275	GDPD3	1775	KLF7	2275	NOCT	2775	RIPK1	3275	TASL	3775	ZNF736
276	BATF2	776	CSRNP2	1276	GEM	1776	KLF9	2276	NOD1	2776	RIPK2	3276	TATDN3	3776	ZNF764
277	BAX	777	CST2	1277	GEMIN8P4	1777	KLHDC3	2277	NOD2	2777	RIPK3	3277	TBC1D15	3777	ZNF77
278	BBC3	778	CSTA	1278	GFPT2	1778	KLHDC7A	2278	NOMO1	2778	RIPOR2	3278	TBC1D16	3778	ZNF776
279	BBOX1	779	CSTB	1279	GIGYF1	1779	KLHDC7B	2279	NOMO2	2779	RLF	3279	TBC1D22B	3779	ZNF778
280	BCAM	780	CTAGE1	1280	GIMAP2	1780	KLHDC8B	2280	NOMO3	2780	RLIM	3280	TBC1D3L	3780	ZNF781
281	BCAS1	781	CTCF	1281	GINS2	1781	KLHL3	2281	NOS1	2781	RLN1	3281	TBC1D8	3781	ZNF782
282	BCAT1	782	CTDSP2	1282	GINS4	1782	KLHL4	2282	NOS3	2782	RMI2	3282	TBCD	3782	ZNF79
283	BCL10	783	CTH	1283	GIPR	1783	KLK1	2283	NOTCH2NLA	2783	RNASE2	3283	TBK1	3783	ZNF799
284	BCL2A1	784	CTLA4	1284	GK	1784	KLK10	2284	NOTCH3	2784	RNASE2CP	3284	TBX1	3784	ZNF8
285	BCL2L1	785	CTNNBL1	1285	GLCCI1	1785	KLK11	2285	NOX1	2785	RNASE3	3285	TBX3	3785	ZNF800
286	BCL2L11	786	CTNND2	1286	GLIPR1	1786	KLK12	2286	NOXA1	2786	RNASE7	3286	TBX4	3786	ZNF805
287	BCL2L13	787	CTR9	1287	GLRA4	1787	KLK13	2287	NOXRED1	2787	RNASEH2A	3287	TC2N	3787	ZNF821
288	BCL2L14	788	CTRL	1288	GLRX	1788	KLK14	2288	NPBWR1	2788	RNASEK	3288	TCAF2	3788	ZNF830
289	BCL3	789	CTSB	1289	GLT8D1	1789	KLK7	2289	NPC1	2789	RND1	3289	TCERG1	3789	ZNF837
290	BCL9L	790	CTSD	1290	GLYATL2	1790	KLK8	2290	NPC1L1	2790	RNF11	3290	TCERG1L	3790	ZNF844
291	BCOR	791	CTSL	1291	GMPPA	1791	KLKB1	2291	NPFF	2791	RNF114	3291	TCF19	3791	ZNF862
292	BCR	792	CTSO	1292	GMPR	1792	KLKP1	2292	NPHS1	2792	RNF122	3292	TCF25	3792	ZNF90
293	BCRP3	793	CTSS	1293	GNA13	1793	KLRC2	2293	NPIPB15	2793	RNF144A	3293	TCIM	3793	ZNFX1
294	BCS1L	794	CTSV	1294	GNAT2	1794	KMO	2294	NPPA	2794	RNF144B	3294	TCN1	3794	ZNHIT2
295	BDKRB1	795	CTSW	1295	GNB4	1795	KMT2E	2295	NPR1	2795	RNF152	3295	TCTN3	3795	ZNRF2
296	BDKRB2	796	CTSZ	1296	GNG10	1796	KMT2E-AS1	2296	NPTX1	2796	RNF169	3296	TDRD7	3796	ZP3
297	BECN1	797	CTU1	1297	GNRH1	1797	KMT5C	2297	NPW	2797	RNF19B	3297	TEC	3797	ZPLD1
298	BEND2	798	CUBN	1298	GOLGA2P5	1798	KNG1	2298	NQO1	2798	RNF208	3298	TECTA	3798	ZSCAN12P1
299	BEND3P3	799	CUL2	1299	GOLGA2P7	1799	KNL1	2299	NR1D1	2799	RNF212B	3299	TEDC1	3799	ZSCAN18
300	BEST1	800	CWH43	1300	GOLGA6C	1800	KPNA5	2300	NR1D2	2800	RNF213	3300	TEDC2	3800	ZSCAN31
301	BET1	801	CX3CL1	1301	GOLGA7B	1801	KREMEN1	2301	NR1I2	2801	RNF223	3301	TEF	3801	ZSWIM8
302	BEX2	802	CXCL1	1302	GP1BA	1802	KRT15	2302	NR4A1	2802	RNF31	3302	TENT2	3802	ZUP1
303	BHLHE40	803	CXCL10	1303	GPANK1	1803	KRT16	2303	NR4A3	2803	RNF39	3303	TENT4B	3803	ZWINT
304	BHLHE41	804	CXCL11	1304	GPAT3	1804	KRT17	2304	NRCAM	2804	RNF43	3304	TENT5A	3804	ZYG11B
305	BHMT2	805	CXCL12	1305	GPATCH11	1805	KRT19	2305	NRG1	2805	RNF6	3305	TENT5B
306	BICC1	806	CXCL13	1306	GPBP1	1806	KRT24	2306	NRG4	2806	RNFT1	3306	TEP1
307	BICDL2	807	CXCL14	1307	GPC1	1807	KRT34	2307	NRGN	2807	RNMT	3307	TERT
308	BID	808	CXCL16	1308	GPCPD1	1808	KRT4	2308	NRIP1	2808	RNU11	3308	TESK2
309	BIK	809	CXCL17	1309	GPIHBP1	1809	KRT5	2309	NRIP3	2809	RNU4ATAC	3309	TET2
310	BIRC2	810	CXCL2	1310	GPM6B	1810	KRT6B	2310	NRN1	2810	RNU6ATAC	3310	TET3
311	BIRC3	811	CXCL3	1311	GPNMB	1811	KRT75	2311	NRP1	2811	RO60	3311	TEX10
312	BIRC5	812	CXCL5	1312	GPR141	1812	KRT78	2312	NRSN2	2812	ROCK1	3312	TEX14
313	BIRC7	813	CXCL6	1313	GPR142	1813	KRT8	2313	NRXN3	2813	ROCK1P1	3313	TEX15
314	BLCAP	814	CXCL8	1314	GPR156	1814	KRT81	2314	NSD2	2814	ROCK2	3314	TEX29
315	BLM	815	CXCL9	1315	GPR162	1815	KRTAP17-1	2315	NSRP1	2815	ROGDI	3315	TF
316	BLNK	816	CXCR1	1316	GPR180	1816	KRTAP2-3	2316	NT5C3A	2816	ROM1	3316	TFAP2A
317	BLZF1	817	CXCR2	1317	GPR3	1817	KRTAP29-1	2317	NT5E	2817	ROMO1	3317	TFAP4
318	BMF	818	CXXC5	1318	GPR35	1818	KRTAP5-1	2318	NT5M	2818	ROS1	3318	TFCP2L1
319	BMP2	819	CXorf38	1319	GPR37	1819	KSR2	2319	NTAQ1	2819	RP2	3319	TFEC
320	BMP4	820	CYBA	1320	GPR55	1820	LACC1	2320	NTNG2	2820	RPA1	3320	TFIP11
321	BMPER	821	CYCS	1321	GPR84	1821	LAG3	2321	NTRK1	2821	RPH3AL	3321	TFPI2
322	BMPR2	822	CYFIP2	1322	GPR88	1822	LAMA2	2322	NTS	2822	RPL36	3322	TFRC
323	BNIPL	823	CYLD	1323	GPRASP1	1823	LAMA4	2323	NUAK1	2823	RPL39	3323	TG
324	BPGM	824	CYP11A1	1324	GPRC5A	1824	LAMC2	2324	NUAK2	2824	RPL8	3324	TGFA
325	BPIFB3	825	CYP19A1	1325	GPX2	1825	LAMP3	2325	NUB1	2825	RPLP0P2	3325	TGFB1
326	BRCA1	826	CYP1A1	1326	GRAMD2B	1826	LAMTOR3	2326	NUDCD1	2826	RPN1	3326	TGFB2
327	BRCA2	827	CYP1B1	1327	GRAP2	1827	LAP3	2327	NUDT14	2827	RPN2	3327	TGFB3
328	BSG	828	CYP24A1	1328	GRB10	1828	LARP1	2328	NUDT16L1	2828	RPP38-DT	3328	TGFBI
329	BSPRY	829	CYP26B1	1329	GRB2	1829	LAT	2329	NUDT3	2829	RPPH1	3329	TGFBR2
330	BST1	830	CYP27A1	1330	GREM1	1830	LAT2	2330	NUDT8	2830	RPS10	3330	TGFBR3L
331	BST2	831	CYP27B1	1331	GRHL1	1831	LBHD1	2331	NUF2	2831	RPS27A	3331	TGIF1
332	BTC	832	CYP2B7P	1332	GRHL3	1832	LBP	2332	NUP98	2832	RPS6	3332	TGIF2
333	BTG1	833	CYP2J2	1333	GRIP2	1833	LCE3D	2333	NUPR1	2833	RPS6KA2	3333	TGM1
334	BTG2	834	CYP3A4	1334	GRPEL2	1834	LCK	2334	NUSAP1	2834	RPS6KL1	3334	TGM2
335	BTLA	835	CYP4F11	1335	GRTP1	1835	LCN10	2335	NUTM2D	2835	RPTN	3335	TGM5
336	BTN2A1	836	CYP4F12	1336	GSAP	1836	LCP1	2336	NXT1	2836	RPTOR	3336	THAP1
337	BTN3A1	837	CYP4F3	1337	GSDMD	1837	LCP2	2337	NXT2	2837	RRAD	3337	THAP10
338	BTN3A2	838	CYSRT1	1338	GSEC	1838	LDB1	2338	OAS1	2838	RRAS	3338	THAP2
339	BTN3A3	839	CYTH4	1339	GSK3A	1839	LDB2	2339	OAS2	2839	RRM2	3339	THAP3
340	BUB1B	840	CYTL1	1340	GSK3B	1840	LDHAL6B	2340	OAS3	2840	RRN3P1	3340	THAP8
341	C10orf95	841	DAB2IP	1341	GSN	1841	LDLR	2341	OASL	2841	RRS1-DT	3341	THAP9-AS1
342	C11orf68	842	DACH1	1342	GSTA2	1842	LDLRAD4	2342	OBSL1	2842	RSAD1	3342	THBD
343	C11orf91	843	DACT1	1343	GSTM4	1843	LEAP2	2343	ODC1	2843	RSAD2	3343	THBS1
344	C11orf96	844	DACT2	1344	GTF2B	1844	LEPR	2344	ODF3B	2844	RSBN1	3344	THEG
345	C12orf50	845	DAD1	1345	GTF2IRD2B	1845	LETM1	2345	OGFR	2845	RSF1	3345	THEMIS2
346	C12orf57	846	DAPP1	1346	GTF3C4	1846	LGALS17A	2346	OIP5	2846	RSPH4A	3346	THOC6
347	C15orf39	847	DBP	1347	GTPBP1	1847	LGALS2	2347	OIT3	2847	RSRC2	3347	THSD1
348	C15orf48	848	DCAF4L1	1348	GTSE1	1848	LGALS3BP	2348	OLFM2	2848	RTKN2	3348	TICAM1
349	C15orf61	849	DCDC1	1349	GTSF1	1849	LGALS4	2349	OLFML2A	2849	RTL9	3349	TIGD3
350	C15orf62	850	DCDC2	1350	GUCA1B	1850	LGALS7B	2350	OLFML3	2850	RTN4RL1	3350	TIMD4
351	C17orf67	851	DCHS1	1351	GUCD1	1851	LGALS9	2351	OLR1	2851	RTP4	3351	TIMM10
352	C17orf97	852	DCK	1352	GUCY1A1	1852	LGMN	2352	OPA1	2852	RUFY4	3352	TIMP2
353	C18orf25	853	DCLK1	1353	GUCY1A2	1853	LHB	2353	OPLAH	2853	RUNX2	3353	TINCR
354	C19orf18	854	DCLRE1C	1354	GUCY1B1	1854	LIF	2354	OPN3	2854	RXRA	3354	TINF2
355	C19orf48	855	DCP1A	1355	GUCY1B2	1855	LIFR	2355	OPRL1	2855	RXRB	3355	TIPARP
356	C19orf81	856	DDC	1356	GULP1	1856	LIG4	2356	OPTN	2856	S100A10	3356	TJP3
357	C19orf84	857	DDI2	1357	GUSBP14	1857	LILRA1	2357	OR11L1	2857	S100A11	3357	TK1
358	C1D	858	DDIT3	1358	GYPC	1858	LILRA4	2358	ORAI2	2858	S100A12	3358	TLCD1
359	C1QBP	859	DDIT4	1359	GZF1	1859	LILRA5	2359	ORC1	2859	S100A13	3359	TLE4
360	C1QTNF1	860	DDN	1360	H1-10-AS1	1860	LILRA6	2360	ORC5	2860	S100A7	3360	TLK2
361	C1R	861	DDO	1361	H1-3	1861	LIMCH1	2361	OSBP2	2861	S100A8	3361	TLN2
362	C1S	862	DDOST	1362	H1-4	1862	LIMD2	2362	OSBPL5	2862	S100A9	3362	TLR10
363	C1orf112	863	DDT	1363	H19	1863	LIMS3	2363	OSBPL7	2863	S100P	3363	TLR2
364	C1orf162	864	DDX11	1364	H2AC13	1864	LIN52	2364	OSMR	2864	S1PR5	3364	TLR3
365	C2	865	DDX12P	1365	H2AC15	1865	LINC-PINT	2365	OSR1	2865	SAA1	3365	TLR4
366	C20orf204	866	DDX3X	1366	H2AJ	1866	LINC00115	2366	OSR2	2866	SAA2	3366	TLR6
367	C20orf27	867	DDX5	1367	H2AW	1867	LINC00205	2367	OTUB2	2867	SAA4	3367	TLR7
368	C21orf58	868	DDX58	1368	H2AX	1868	LINC00313	2368	OTUD1	2868	SALL1	3368	TLR9
369	C2CD2	869	DDX60	1369	H2BC11	1869	LINC00426	2369	OTUD3	2869	SAMD4A	3369	TLX2
370	C2CD4A	870	DDX60L	1370	H2BC12	1870	LINC00472	2370	OVCA2	2870	SAMD8	3370	TM4SF20
371	C2orf66	871	DECR2	1371	H2BC13	1871	LINC00641	2371	OVGP1	2871	SAMD9	3371	TM4SF4
372	C3	872	DEDD2	1372	H2BC18	1872	LINC00643	2372	OVOL1	2872	SAMD9L	3372	TM6SF1
373	C3AR1	873	DEGS2	1373	H2BC20P	1873	LINC00653	2373	OXTR	2873	SAMHD1	3373	TM7SF2
374	C3orf18	874	DENND11	1374	H2BC21	1874	LINC00672	2374	P2RX4	2874	SASH1	3374	TMC4
375	C3orf35	875	DENND3	1375	H2BC4	1875	LINC00847	2375	P2RX5-TAX1BP3	2875	SBNO2	3375	TMCC2
376	C3orf38	876	DEPDC1B	1376	H2BC6	1876	LINC00926	2376	P2RY10	2876	SBSN	3376	TMCC3
377	C3orf52	877	DEPDC7	1377	H2BC7	1877	LINC00941	2377	P2RY12	2877	SCARA5	3377	TMED7
378	C4orf48	878	DEPP1	1378	H2BC8	1878	LINC00944	2378	P2RY13	2878	SCARB1	3378	TMEM106A
379	C5	879	DEPTOR	1379	H2BC9	1879	LINC01004	2379	P2RY14	2879	SCARNA15	3379	TMEM125
380	C5AR1	880	DGAT2	1380	H2BU1	1880	LINC01089	2380	P2RY6	2880	SCARNA2	3380	TMEM140
381	C5orf51	881	DGCR5	1381	H3-5	1881	LINC01093	2381	P4HA1	2881	SCARNA7	3381	TMEM150C
382	C6	882	DGKQ	1382	H3C10	1882	LINC01366	2382	P4HA2	2882	SCG2	3382	TMEM154
383	C6orf223	883	DHCR24	1383	H3C4	1883	LINC01559	2383	PA2G4P4	2883	SCG5	3383	TMEM156
384	C6orf226	884	DHDH	1384	H3C6	1884	LINC01619	2384	PABIR2	2884	SCGN	3384	TMEM158
385	C6orf58	885	DHFR	1385	H4C5	1885	LINC01881	2385	PABIR3	2885	SCIN	3385	TMEM160
386	C6orf62	886	DHRS9	1386	H4C9	1886	LINC01907	2386	PACSIN1	2886	SCN1A	3386	TMEM170B
387	C8A	887	DHX58	1387	HABP2	1887	LINC02085	2387	PADI1	2887	SCN3A	3387	TMEM171
388	C8G	888	DIAPH3	1388	HACD2	1888	LINC02532	2388	PADI2	2888	SCN4A	3388	TMEM176A
389	C9orf116	889	DIO2	1389	HADH	1889	LINC02582	2389	PADI3	2889	SCN7A	3389	TMEM184A
390	C9orf152	890	DIPK1B	1390	HAMP	1890	LINC02591	2390	PALM	2890	SCNN1B	3390	TMEM191A
391	C9orf24	891	DIRAS1	1391	HAND1	1891	LINC02593	2391	PALM3	2891	SCO2	3391	TMEM208
392	CA1	892	DISP3	1392	HAP1	1892	LINC02603	2392	PALMD	2892	SCUBE2	3392	TMEM217
393	CA13	893	DLC1	1393	HAPLN3	1893	LINC02731	2393	PALS2	2893	SDC4	3393	TMEM229B
394	CA2	894	DLK1	1394	HARS2	1894	LINC02870	2394	PAMR1	2894	SDF2L1	3394	TMEM255B
395	CA5A	895	DLL1	1395	HAS2	1895	LINGO1	2395	PAN3-AS1	2895	SDK1	3395	TMEM37
396	CA8	896	DLX2	1396	HAS3	1896	LINS1	2396	PANX1	2896	SDR16C5	3396	TMEM45B
397	CA9	897	DLX3	1397	HASPIN	1897	LIPG	2397	PAOX	2897	SDS	3397	TMEM47
398	CAAP1	898	DLX5	1398	HAT1	1898	LLGL2	2398	PAPPA	2898	SDSL	3398	TMEM62
399	CAB39	899	DMD	1399	HAVCR2	1899	LMBR1L	2399	PAPSS2	2899	SEC14L2	3399	TMEM70
400	CABLES1	900	DMRTA2	1400	HBA1	1900	LMCD1	2400	PAQR8	2900	SEC24A	3400	TMEM71
401	CACFD1	901	DNAAF1	1401	HBA2	1901	LMF1	2401	PARD3B	2901	SECTM1	3401	TMEM86A
402	CACHD1	902	DNAH12	1402	HBB	1902	LMNB1	2402	PARD6G-AS1	2902	SEL1L	3402	TMPRSS13
403	CACNA1A	903	DNAH17	1403	HBD	1903	LMNTD2	2403	PARP10	2903	SELE	3403	TMPRSS2
404	CACNA1G	904	DNAH2	1404	HBE1	1904	LMO2	2404	PARP12	2904	SELENBP1	3404	TMPRSS4
405	CACNG4	905	DNAJA1	1405	HBEGF	1905	LMO4	2405	PARP14	2905	SELENOP	3405	TMPRSS9
406	CADM2	906	DNAJA4	1406	HBG2	1906	LMTK3	2406	PARP16	2906	SELL	3406	TNC
407	CADPS2	907	DNAJB1	1407	HBM	1907	LNPEP	2407	PARP2	2907	SELP	3407	TNF
408	CALB1	908	DNAJC12	1408	HBP1	1908	LOC389831	2408	PARP4	2908	SELPLG	3408	TNFAIP2
409	CALCRL	909	DNAJC27	1409	HCAR2	1909	LOX	2409	PARP6	2909	SEMA3A	3409	TNFAIP3
410	CALHM5	910	DND1	1410	HCAR3	1910	LOXHD1	2410	PARP8	2910	SEMA3D	3410	TNFAIP6
411	CALHM6	911	DNHD1	1411	HCFC1R1	1911	LPA	2411	PARP9	2911	SEMA3E	3411	TNFAIP8
412	CALML5	912	DOCK6	1412	HCFC2	1912	LPAR2	2412	PAX5	2912	SEMA3F	3412	TNFAIP8L3
413	CALU	913	DOCK8-AS1	1413	HCG27	1913	LPIN1	2413	PAXIP1-DT	2913	SEMA4A	3413	TNFRSF10A
414	CAMK1	914	DOK3	1414	HCP5	1914	LPL	2414	PBX1	2914	SEMA4G	3414	TNFRSF11B
415	CAMK2A	915	DOK4	1415	HDAC11	1915	LRATD2	2415	PBXIP1	2915	SEMA6B	3415	TNFRSF18
416	CAMK4	916	DPEP1	1416	HDAC2	1916	LRG1	2416	PCDH1	2916	SEMA7A	3416	TNFRSF1B
417	CAMSAP3	917	DPH7	1417	HDAC9	1917	LRIG2	2417	PCDH7	2917	SENCR	3417	TNFRSF21
418	CANX	918	DPM2	1418	HDHD5	1918	LRP2	2418	PCDHA4	2918	SENP3-EIF4A1	3418	TNFRSF9
419	CAPN12	919	DPP4	1419	HDX	1919	LRP2BP	2419	PCF11	2919	SENP7	3419	TNFSF10
420	CAPN14	920	DPYD	1420	HECW2	1920	LRP3	2420	PCGF2	2920	SEPHS1	3420	TNFSF13
421	CAPS	921	DPYSL3	1421	HELZ2	1921	LRRC2	2421	PCGF5	2921	SEPTIN10	3421	TNFSF13B
422	CARD11	922	DPYSL5	1422	HEMGN	1922	LRRC20	2422	PCID2	2922	SEPTIN4	3422	TNFSF14
423	CARD14	923	DRAM1	1423	HEPHL1	1923	LRRC3	2423	PCK1	2923	SEPTIN7	3423	TNFSF15
424	CARD16	924	DRD1	1424	HERC2P2	1924	LRRC45	2424	PCK2	2924	SERF2	3424	TNFSF18
425	CARD17	925	DSC3	1425	HERC5	1925	LRRC47	2425	PCLAF	2925	SERPINA10	3425	TNFSF9
426	CARD8-AS1	926	DSEL	1426	HERC6	1926	LRRC66	2426	PCOTH	2926	SERPINA3	3426	TNIP1
427	CARD9	927	DTL	1427	HERPUD1	1927	LRRCC1	2427	PCYT2	2927	SERPINA5	3427	TNIP3
428	CASP1	928	DTX3L	1428	HES1	1928	LRRN3	2428	PDCD1LG2	2928	SERPINA6	3428	TNS1
429	CASP10	929	DTX4	1429	HES4	1929	LSMEM1	2429	PDE4B	2929	SERPINB1	3429	TNXB
430	CASP3	930	DUOX1	1430	HES5	1930	LSR	2430	PDE5A	2930	SERPINB10	3430	TOMM70
431	CASP4LP	931	DUOX2	1431	HES6	1931	LST1	2431	PDE6H	2931	SERPINB2	3431	TONSL
432	CASP5	932	DUOXA2	1432	HES7	1932	LTA	2432	PDF	2932	SERPINB3	3432	TOP2A
433	CASP7	933	DUSP1	1433	HESX1	1933	LTB	2433	PDGFB	2933	SERPINB4	3433	TOR1AIP1
434	CASP8	934	DUSP10	1434	HEXD	1934	LTBR	2434	PDGFD	2934	SERPINB7	3434	TP53
435	CASP9	935	DUSP2	1435	HEY1	1935	LUARIS	2435	PDGFRL	2935	SERPINB8	3435	TP53I3
436	CASTOR1	936	DUSP4	1436	HHAT	1936	LURAP1L	2436	PDK2	2936	SERPINB9	3436	TPD52L1
437	CASZ1	937	DUSP5	1437	HIF1A	1937	LY6D	2437	PDK4	2937	SERPINC1	3437	TPGS1
438	CAVIN1	938	DUSP6	1438	HILPDA	1938	LY6E	2438	PDPK1	2938	SERPINE1	3438	TPM2
439	CAVIN2	939	DUSP8	1439	HIP1R	1939	LY6G6F-LY6G6D	2439	PDZD2	2939	SERPINE2	3439	TPO
440	CAVIN4	940	DYNLT2	1440	HIPK3	1940	LY6K	2440	PDZD3	2940	SERPINF2	3440	TPPP3
441	CBFB	941	DYRK2	1441	HIVEP1	1941	LY96	2441	PDZK1IP1	2941	SERPING1	3441	TPRN
442	CBLN2	942	DYRK3	1442	HIVEP2	1942	LYN	2442	PEG10	2942	SERPINH1	3442	TPSB2
443	CBR3	943	DYTN	1443	HIVEP3	1943	LYNX1	2443	PER1	2943	SERPINI1	3443	TRADD
444	CBR3-AS1	944	E2F1	1444	HJURP	1944	LYPD3	2444	PER2	2944	SERTAD2	3444	TRAF1
445	CBWD6	945	E2F2	1445	HK2	1945	LYPLA1	2445	PER3	2945	SERTAD3	3445	TRAF2
446	CBX2	946	E2F8	1446	HLA-A	1946	LYRM4	2446	PF4	2946	SETD7	3446	TRAF3
447	CBX4	947	EBLN2	1447	HLA-B	1947	LYSMD2	2447	PF4V1	2947	SFN	3447	TRAF3IP3
448	CC2D1B	948	ECE1-AS1	1448	HLA-C	1948	LYSMD3	2448	PFDN2	2948	SFRP4	3448	TRAF5
449	CCBE1	949	ECM1	1449	HLA-DMA	1949	LZTR1	2449	PFKFB4	2949	SFXN2	3449	TRAF6
450	CCDC103	950	ECM2	1450	HLA-DMB	1950	MAB21L4	2450	PGF	2950	SGK1	3450	TRAIP
451	CCDC113	951	ECSIT	1451	HLA-DOA	1951	MACF1	2451	PGLYRP2	2951	SGMS2	3451	TRAK1
452	CCDC116	952	EDARADD	1452	HLA-DOB	1952	MACROD2	2452	PGLYRP4	2952	SGO1	3452	TRAM1
453	CCDC117	953	EDC3	1453	HLA-DQA1	1953	MADD	2453	PGM2L1	2953	SGO2	3453	TRANK1
454	CCDC121	954	EDC4	1454	HLA-DQB1	1954	MAF	2454	PGM5P2	2954	SGPP2	3454	TRAPPC6A
455	CCDC13	955	EDEM2	1455	HLA-DRA	1955	MAF1	2455	PGPEP1	2955	SGSM2	3455	TRARG1
456	CCDC140	956	EDIL3	1456	HLA-DRB1	1956	MAFA	2456	PHACTR3	2956	SGSM3	3456	TREM1
457	CCDC144A	957	EDN1	1457	HLA-DRB5	1957	MAFB	2457	PHACTR4	2957	SH2B3	3457	TREML3P
458	CCDC144B	958	EDN2	1458	HLA-E	1958	MAFF	2458	PHB	2958	SH2D1A	3458	TREML4
459	CCDC144CP	959	EDNRA	1459	HLA-F	1959	MAFG	2459	PHB2	2959	SH3BGRL	3459	TREX1
460	CCDC154	960	EFCAB12	1460	HLA-F-AS1	1960	MAFG-DT	2460	PHETA1	2960	SH3BP5-AS1	3460	TRIB1
461	CCDC17	961	EFCAB7	1461	HLA-H	1961	MAFK	2461	PHEX	2961	SH3PXD2B	3461	TRIB2
462	CCDC174	962	EFNA1	1462	HLA-J	1962	MAGOHB	2462	PHF11	2962	SH3RF2	3462	TRIM14
463	CCDC18	963	EFNA3	1463	HLA-L	1963	MAGT1	2463	PHF21B	2963	SHC2	3463	TRIM2
464	CCDC24	964	EFNA4	1464	HLA-V	1964	MALAT1	2464	PHF24	2964	SHC4	3464	TRIM21
465	CCDC34	965	EFNA5	1465	HLX	1965	MALT1	2465	PHGDH	2965	SHCBP1	3465	TRIM22
466	CCDC50	966	EFNB2	1466	HMBS	1966	MAMDC2	2466	PHLDA1	2966	SHFL	3466	TRIM25
467	CCDC60	967	EFS	1467	HMCES	1967	MAMDC4	2467	PHLDB1	2967	SHISA2	3467	TRIM26
468	CCDC62	968	EGFLAM	1468	HMGA1	1968	MAN1A1	2468	PHLDB2	2968	SHISA4	3468	TRIM36
469	CCDC73	969	EGFR	1469	HMGN2P46	1969	MAN1A2	2469	PHLDB3	2969	SHISAL1	3469	TRIM38
470	CCDC74A	970	EGOT	1470	HMGN5	1970	MAN1B1	2470	PHPT1	2970	SHOX2	3470	TRIM45
471	CCDC74B	971	EGR1	1471	HMMR	1971	MAN2A1	2471	PI3	2971	SHTN1	3471	TRIM47
472	CCDC78	972	EGR2	1472	HMOX1	1972	MAOB	2472	PI4K2B	2972	SIDT1	3472	TRIM5
473	CCDC81	973	EGR3	1473	HNF1A-AS1	1973	MAP1LC3B	2473	PIAS1	2973	SIGLEC12	3473	TRIM56
474	CCDC85A	974	EHD1	1474	HNRNPA0	1974	MAP2	2474	PID1	2974	SIM2	3474	TRIM69
475	CCDC88B	975	EHD4	1475	HNRNPLL	1975	MAP2K1	2475	PIGQ	2975	SIN3B	3475	TRIML2
476	CCDC9	976	EIF1	1476	HNRNPU	1976	MAP2K2	2476	PIGR	2976	SIRPB1	3476	TRIP6
477	CCDC96	977	EIF1AX	1477	HOGA1	1977	MAP2K6	2477	PIK3AP1	2977	SIRPB2	3477	TRMT9B
478	CCER2	978	EIF1B	1478	HOPX	1978	MAP3K11	2478	PIK3C2B	2978	SIRT1	3478	TRO
479	CCL1	979	EIF2AK2	1479	HOTAIRM1	1979	MAP3K12	2479	PIK3C3	2979	SIX1	3479	TROAP
480	CCL11	980	EIF2S1	1480	HOXA1	1980	MAP3K14	2480	PIK3CD	2980	SIX4	3480	TRPC4
481	CCL15	981	EIF2S2	1481	HOXB13	1981	MAP3K7CL	2481	PIK3IP1	2981	SIX5	3481	TRPM2
482	CCL19	982	EIF2S3	1482	HOXC10	1982	MAP3K8	2482	PIK3R1	2982	SKA1	3482	TRPV3
483	CCL2	983	EIF3A	1483	HOXC13-AS	1983	MAP7D2	2483	PIK3R3	2983	SKA3	3483	TSC1
484	CCL20	984	EIF3B	1484	HOXC9	1984	MAPK1	2484	PIK3R4	2984	SKAP1	3484	TSC2
485	CCL21	985	EIF3C	1485	HOXD11	1985	MAPK10	2485	PIM1	2985	SKIL	3485	TSC22D3
486	CCL22	986	EIF3CL	1486	HP	1986	MAPK12	2486	PIMREG	2986	SKIV2L	3486	TSC22D4
487	CCL26	987	EIF3D	1487	HPDL	1987	MAPK3	2487	PINLYP	2987	SKP2	3487	TSPAN17
488	CCL27	988	EIF3E	1488	HPGD	1988	MAPK8	2488	PITPNC1	2988	SLA	3488	TSPAN4
489	CCL28	989	EIF3F	1489	HPR	1989	MAPK8IP2	2489	PKDCC	2989	SLC10A6	3489	TSPAN7
490	CCL3	990	EIF3G	1490	HPSE	1990	MAPRE2	2490	PKIB	2990	SLC12A7	3490	TSR1
491	CCL4	991	EIF3H	1491	HR	1991	MAPRE3	2491	PKMYT1	2991	SLC15A3	3491	TSR2
492	CCL5	992	EIF3I	1492	HRAS	1992	MARCHF3	2492	PKP1	2992	SLC16A13	3492	TSSK3
493	CCL7	993	EIF3J	1493	HRC	1993	MARCHF4	2493	PLA1A	2993	SLC16A14	3493	TTBK2
494	CCL8	994	EIF4A2	1494	HRG	1994	MARCKS	2494	PLA2G4C	2994	SLC16A4	3494	TTC21A
495	CCN2	995	EIF4E	1495	HRH1	1995	MARCKSL1	2495	PLA2G4E	2995	SLC16A6	3495	TTC30A
496	CCN4	996	EIF4E2	1496	HRH3	1996	MAS1	2496	PLA2G4F	2996	SLC17A8	3496	TTC38
497	CCN5	997	EIF4EBP1	1497	HROB	1997	MASP2	2497	PLA2G6	2997	SLC18A3	3497	TTC39A
498	CCNA1	998	EIF5	1498	HS3ST1	1998	MAST4	2498	PLAAT2	2998	SLC1A3	3498	TTC39B
499	CCNA2	999	ELF1	1499	HS3ST2	1999	MASTL	2499	PLAAT4	2999	SLC22A1	3499	TTC7A
500	CCNB1	1000	ELF3	1500	HS3ST3A1	2000	MATN2	2500	PLAC8	3000	SLC22A14	3500	TTK

## Sheet: Table S3
Table S3. Differentially expressed genes were identified based on the TCGA and GTEx databases.
Gene	conMean	treatMean	LogFC	p-Value	FDR
RAB4B	3.97013	3.78918	-0.180947	0.000711635	0.000791334
RNF44	4.64027	5.75353	1.11325	6.34366e-33	2.01703e-32
RPL23A	9.24533	5.72393	-3.52141	1.45607e-34	9.86279e-34
ARL8B	5.60468	5.93229	0.327608	5.39111e-11	7.00644e-11
DACH1	0.125124	2.28612	2.16099	2.80819e-27	5.67749e-27
ZNF708	2.42158	3.56326	1.14168	3.63069e-28	7.65588e-28
PFN2	0.812774	0.614911	-0.197863	3.75251e-11	4.89133e-11
MFSD3	3.53436	2.99482	-0.539541	2.54019e-12	3.3872e-12
CTSA	4.90888	7.35279	2.44391	7.49786e-34	3.12022e-33
IL32	1.35603	2.34479	0.988766	8.68937e-13	1.17047e-12
NUCB2	5.52328	6.65506	1.13178	1.72182e-16	2.5076e-16
B3GAT2	0.333852	1.41591	1.08206	8.24992e-34	3.28168e-33
SERTAD2	3.14511	5.15515	2.01004	1.46388e-34	9.86279e-34
OTUD1	1.46598	3.00691	1.54092	5.78557e-28	1.20947e-27
ST3GAL6	0.184739	3.84176	3.65702	1.46298e-34	9.86279e-34
PKP2	1.74193	0.437904	-1.30403	1.26334e-24	2.29257e-24
KRT1	1.27958	0.490621	-0.788961	1.41695e-15	2.02637e-15
ASB8	3.62073	4.23062	0.60989	1.57873e-31	4.1869e-31
SLC45A4	3.16934	1.73476	-1.43458	1.09153e-31	2.95e-31
MTRF1	3.29882	3.0106	-0.28822	2.68607e-12	3.58054e-12
GAGE10	2.81546	0.0429666	-2.77249	9.55276e-35	9.86279e-34
RWDD2A	1.98252	0.996596	-0.985927	1.01534e-32	3.13478e-32
CWC27	4.10743	2.99252	-1.11491	2.05211e-34	1.09521e-33
MYOM2	1.19912	0.717507	-0.481618	1.06415e-18	1.62863e-18
APIP	4.96558	3.93458	-1.031	1.11528e-32	3.42012e-32
FOXP1	2.5795	4.25248	1.67298	1.49963e-34	9.86279e-34
MAF1	5.37225	6.17262	0.800367	4.00395e-33	1.33425e-32
NPHP3	2.59202	3.39876	0.806737	3.86456e-31	9.89864e-31
RAD17	4.04567	3.87142	-0.174246	7.66751e-06	8.93943e-06
ZMAT3	2.0055	3.38919	1.38369	3.18712e-28	6.7461e-28
SPCS2	6.324	2.76385	-3.56015	1.46358e-34	9.86279e-34
DGCR11	2.3751	1.76058	-0.614521	2.67244e-20	4.25529e-20
SETDB2	2.68306	4.33937	1.65631	3.74399e-34	1.75176e-33
MT1A	0.551573	3.14067	2.5891	4.98528e-34	2.23876e-33
COX17	4.86372	2.47723	-2.38649	1.77568e-34	1.00777e-33
NLGN2	2.60507	1.28585	-1.31921	2.53469e-26	4.91251e-26
PKMYT1	5.30799	3.48572	-1.82227	1.36141e-33	5.02959e-33
FAM89B	3.05847	4.83661	1.77813	1.7333e-34	9.98644e-34
MED8	5.26153	3.85568	-1.40584	7.32058e-34	3.0569e-33
PHF1	5.04056	4.60493	-0.435626	6.43559e-13	8.69677e-13
ANKMY1	2.75007	3.28611	0.536034	4.72447e-18	7.13182e-18
PSMB6	6.0101	5.65567	-0.354431	1.44064e-13	1.97177e-13
PRKG2	0.957652	0.376081	-0.581571	1.61353e-24	2.91937e-24
FBXO45	4.178	2.68142	-1.49659	1.46384e-34	9.86279e-34
AMZ2	4.65355	3.65335	-1.0002	8.81918e-33	2.74801e-32
TMEM52	3.03	0.244324	-2.78568	1.39907e-34	9.86279e-34
HLA-DRB1	0.495626	7.34008	6.84445	1.46293e-34	9.86279e-34
MTF2	5.05299	4.39483	-0.658159	3.28305e-22	5.50062e-22
RBM15B	2.82709	4.26701	1.43991	1.46388e-34	9.86279e-34
ATP2A1	2.38743	1.27366	-1.11377	1.50769e-31	4.00658e-31
ZNF880	1.23031	2.28155	1.05124	8.67045e-23	1.47864e-22
NCAPG	5.32957	3.49265	-1.83692	1.18002e-33	4.42998e-33
PTPRB	2.31388	0.309523	-2.00436	5.32193e-31	1.34581e-30
TMCO1	5.73308	4.15462	-1.57847	1.46371e-34	9.86279e-34
RAB5C	5.46855	6.3415	0.872949	6.49606e-34	2.77713e-33
UPP1	2.05991	2.63571	0.575795	0.000100234	0.000113852
CEBPE	0.556976	2.30874	1.75177	1.21373e-20	1.95073e-20
KDM5B	4.81864	5.42825	0.609614	1.84438e-10	2.36932e-10
PTPRH	3.80182	0.396607	-3.40521	1.46298e-34	9.86279e-34
PCMTD1	3.62456	4.74737	1.12281	3.65418e-30	8.68376e-30
AACSP1	1.87219	0.0075839	-1.86461	7.26453e-40	1.09183e-37
FRMD8	3.71675	4.0515	0.334748	1.73171e-08	2.13773e-08
MAP2K7	4.08621	3.71107	-0.37514	1.12151e-18	1.71552e-18
SNORD99	1.52754e-05	3.03379	3.03378	4.47148e-35	9.86279e-34
SLC2A1	6.08375	4.12714	-1.95661	1.23276e-25	2.32595e-25
SNRPD2	7.99063	6.80172	-1.18891	8.20877e-34	3.28054e-33
PTPN4	3.37886	2.53049	-0.84837	3.55095e-27	7.13766e-27
LZIC	4.89751	4.02512	-0.872393	1.74068e-32	5.20154e-32
HCG27	2.96505	1.77747	-1.18758	3.71822e-29	8.2882e-29
MASP2	1.42983	2.49837	1.06854	4.32182e-32	1.22376e-31
TNNT1	6.68636	1.10982	-5.57654	1.65741e-34	9.90618e-34
CAMK1	3.21681	2.77753	-0.439279	5.32463e-06	6.23778e-06
H6PD	2.1755	4.19629	2.02079	8.65446e-34	3.40439e-33
WFDC1	0.0681617	1.21894	1.15078	8.36001e-30	1.93988e-29
RPS6KB1	3.65114	3.52385	-0.12729	3.48995e-06	4.10552e-06
FCGR2B	4.47761	1.69588	-2.78173	7.69675e-29	1.67607e-28
TRIM27	5.5578	4.37051	-1.18729	1.46358e-34	9.86279e-34
NME1-NME2	4.94372	6.9947	2.05098	1.86285e-34	1.0288e-33
PHLDA2	4.22467	0.544426	-3.68024	2.20234e-34	1.15404e-33
CBL	3.37636	4.76537	1.389	7.15851e-31	1.78823e-30
EVPL	0.199835	1.49739	1.29755	2.16103e-15	3.07822e-15
IL27RA	3.49623	4.25112	0.754888	6.39731e-20	1.009e-19
TTC5	2.80492	3.49195	0.687027	8.4752e-30	1.96474e-29
CENPH	5.51284	3.67189	-1.84095	1.95552e-34	1.05842e-33
EPB41L2	4.34697	2.64594	-1.70103	2.4335e-25	4.54001e-25
C1orf35	4.20819	3.09084	-1.11736	4.64064e-31	1.18135e-30
LDHA	9.67913	8.42718	-1.25195	9.0319e-34	3.53068e-33
RBM10	4.40705	4.88043	0.473375	3.41131e-22	5.71206e-22
DNMT3A	2.74843	3.998	1.24957	1.11535e-32	3.42012e-32
PDE5A	1.5081	1.00403	-0.504063	3.91357e-21	6.36983e-21
ZNF304	2.25714	2.01888	-0.238256	2.08499e-07	2.51944e-07
ATP6AP2	4.85125	6.23078	1.37953	1.5361e-34	9.86279e-34
NOP16	5.19202	4.59814	-0.593883	1.76464e-18	2.68781e-18
PPP1R7	4.86157	5.0029	0.141333	1.16395e-05	1.35211e-05
HNRNPA2B1	8.3332	8.48374	0.150539	0.000502762	0.000561324
CYP2E1	0.703724	0.584646	-0.119078	2.58452e-07	3.11653e-07
PES1	5.06757	4.51144	-0.556133	2.5198e-24	4.52345e-24
HSDL2	4.14288	3.54757	-0.595307	3.56474e-21	5.8075e-21
PTCD3	5.49771	4.40917	-1.08854	1.57364e-34	9.86279e-34
STARD5	2.09375	2.6905	0.596753	1.1599e-19	1.81764e-19
DNAJC8	6.16208	5.70761	-0.454466	3.32677e-26	6.41686e-26
SRRM1	6.21649	6.04999	-0.166494	1.19818e-06	1.42394e-06
FLYWCH2	3.94276	2.99952	-0.943241	3.19152e-27	6.42837e-27
LSM4	7.07687	5.43996	-1.6369	1.57314e-34	9.86279e-34
DDX3X	5.72308	6.84598	1.1229	2.66648e-29	5.99983e-29
RPL41	10.1943	5.19193	-5.00233	1.45679e-34	9.86279e-34
CD1C	0.0236044	0.949071	0.925467	5.29103e-29	1.16735e-28
MZT2A	6.24044	2.67902	-3.56143	1.46371e-34	9.86279e-34
EXOSC7	5.61111	3.42868	-2.18243	1.46379e-34	9.86279e-34
RECQL5	3.65663	3.10277	-0.55386	4.22629e-28	8.89025e-28
ZNF35	2.6389	2.10424	-0.534662	1.10031e-21	1.81688e-21
PIGA	3.47751	2.65059	-0.826918	7.00885e-27	1.39092e-26
MNT	3.13274	4.00131	0.86857	1.74956e-29	3.97043e-29
PLOD1	5.80566	4.55724	-1.24841	3.10901e-31	8.03355e-31
CD79B	0.749334	4.09993	3.3506	1.8635e-34	1.0288e-33
FARS2	3.45799	3.08746	-0.370535	1.60356e-18	2.44498e-18
DDX60L	2.1753	3.83134	1.65604	8.86405e-34	3.46749e-33
VNN2	0.827485	2.97385	2.14636	3.01236e-21	4.91359e-21
RCN3	3.01579	1.86919	-1.1466	1.90676e-17	2.83795e-17
ALDOA	11.3663	8.27177	-3.09456	9.57877e-35	9.86279e-34
NCEH1	1.79873	2.87784	1.0791	3.12373e-27	6.29924e-27
ZFYVE28	3.39223	0.920132	-2.47209	1.46367e-34	9.86279e-34
RCAN3	0.993075	3.01948	2.02641	1.07288e-33	4.06478e-33
GALC	3.34635	3.642	0.295643	3.83729e-05	4.39677e-05
ZNF451	4.37502	3.77229	-0.602734	3.44857e-25	6.39067e-25
RNF24	4.24228	5.97518	1.7329	4.22129e-34	1.9423e-33
DROSHA	4.97659	4.46092	-0.515675	8.11641e-24	1.42921e-23
BCL7C	4.00324	3.29149	-0.711749	4.06244e-21	6.6077e-21
LEMD2	4.45238	4.0411	-0.411286	1.13768e-22	1.93206e-22
BTLA	0.0808361	1.57891	1.49807	5.52473e-34	2.44022e-33
PRDM10	2.50446	2.58248	0.0780152	0.000953728	0.00105639
VPS18	3.06083	3.66142	0.600591	5.9901e-23	1.02657e-22
UQCRB	7.70917	5.01819	-2.69098	1.46126e-34	9.86279e-34
PRRT1	3.36784	0.373059	-2.99478	1.46384e-34	9.86279e-34
RNF5	6.06329	5.00354	-1.05974	3.03793e-31	7.85444e-31
CDK8	3.88758	3.34062	-0.546967	8.22093e-29	1.78807e-28
PCBP3	0.25327	1.0441	0.790826	1.09569e-07	1.33192e-07
PEMT	3.70663	3.42017	-0.286462	3.98338e-06	4.68047e-06
WNK4	3.34385	0.238626	-3.10522	1.46379e-34	9.86279e-34
LNPEP	2.62867	4.1699	1.54123	2.43574e-30	5.8609e-30
MRPL22	5.35814	2.42631	-2.93183	1.46371e-34	9.86279e-34
SLC7A11	3.34411	0.461563	-2.88255	1.46371e-34	9.86279e-34
DOCK10	0.728625	3.7204	2.99177	1.32943e-33	4.92787e-33
DHDDS	4.12586	3.96669	-0.159167	1.10879e-09	1.40275e-09
MGA	2.96936	4.21408	1.24473	2.6788e-31	6.9605e-31
UROD	7.48874	5.03886	-2.44988	8.63782e-34	3.40439e-33
VPS45	3.68876	3.91274	0.223973	4.52148e-12	6.00152e-12
NLGN3	0.920019	2.23044	1.31042	5.76419e-34	2.52521e-33
ARFGEF1	3.66457	4.4668	0.802231	2.43355e-25	4.54001e-25
USP18	1.57241	1.1364	-0.43601	2.95039e-10	3.77612e-10
SOSTDC1	3.94153	0.356749	-3.58479	9.31122e-34	3.61664e-33
CAND1	5.25212	4.88752	-0.364598	6.78546e-12	8.97527e-12
KCNJ11	1.5167	0.264166	-1.25254	1.03894e-31	2.8211e-31
CRYBB1	0.484717	0.816541	0.331824	0.000159669	0.000180586
CAPN3	0.914031	3.27886	2.36483	3.24189e-34	1.54759e-33
TRAF3IP2	3.1841	3.46005	0.275947	4.24765e-05	4.86333e-05
POGK	3.48895	4.70778	1.21883	1.46371e-34	9.86279e-34
PRKACB	2.29742	4.75618	2.45876	7.86531e-34	3.17423e-33
BCAP29	5.1264	3.00204	-2.12436	1.46379e-34	9.86279e-34
RLBP1	0.0422883	0.852474	0.810185	9.79575e-34	3.76638e-33
HOOK3	2.90915	4.0695	1.16035	3.05151e-28	6.46484e-28
DHX15	5.99247	5.71341	-0.279058	5.71894e-09	7.12239e-09
SNX19	3.46759	4.54824	1.08065	9.9167e-33	3.06687e-32
RPF1	4.87105	4.46623	-0.404823	6.00584e-18	9.03987e-18
RAD54L	4.62071	3.30787	-1.31284	5.25397e-33	1.69611e-32
CHORDC1	4.90272	4.21526	-0.687458	4.13542e-28	8.70422e-28
SLC18A2	0.658802	1.99524	1.33644	2.58907e-16	3.75831e-16
ATP6V0E1	5.6613	7.32434	1.66305	1.73163e-34	9.98644e-34
OGN	0.290875	1.77096	1.48009	1.60808e-33	5.85749e-33
TBX19	1.78902	2.10931	0.320288	5.59146e-10	7.11752e-10
JMY	2.00909	2.24343	0.234332	1.82417e-05	2.10924e-05
SNORD63	1.52754e-05	2.94988	2.94986	4.47134e-35	9.86279e-34
DUS4L	3.82309	1.87759	-1.94549	1.46384e-34	9.86279e-34
AKR1C2	4.55082	0.301737	-4.24908	1.63412e-34	9.89794e-34
TMEM86B	2.6847	3.87011	1.18541	1.66116e-32	4.97571e-32
RGS20	1.79489	0.470377	-1.32451	9.52193e-34	3.67991e-33
EIF3I	7.41563	6.01952	-1.39611	1.46057e-34	9.86279e-34
HMGB2	8.09167	7.55458	-0.53709	5.11236e-12	6.7799e-12
FAM185A	2.67298	1.79731	-0.875668	4.74236e-32	1.33395e-31
UBE2N	6.16723	5.37507	-0.792159	3.1916e-30	7.61615e-30
LSM2	6.48524	5.53735	-0.94789	1.91916e-31	5.06437e-31
SNORD35B	1.52754e-05	5.44177	5.44176	4.47107e-35	9.86279e-34
ABCA1	0.0551734	2.07388	2.01871	1.49923e-34	9.86279e-34
NIF3L1	4.13797	3.40091	-0.737055	2.35094e-33	8.26033e-33
MCOLN2	0.025295	0.797002	0.771707	3.30286e-33	1.12212e-32
VTA1	5.06192	4.49597	-0.565953	7.72254e-24	1.36182e-23
MRPS25	5.43109	4.53481	-0.89628	3.11973e-32	8.99163e-32
ARHGAP23	0.710014	2.93545	2.22543	8.0573e-34	3.22531e-33
ZCCHC17	4.96999	4.30194	-0.668045	5.11967e-30	1.20362e-29
CC2D2A	1.46638	0.913576	-0.552808	1.50535e-17	2.24512e-17
GPR35	0.697722	2.03475	1.33703	4.95472e-29	1.09482e-28
PRG4	0.122223	1.29883	1.17661	1.61224e-34	9.86279e-34
MZT1	4.43639	3.40989	-1.02649	4.04696e-28	8.52313e-28
PCDHGA2	0.368363	1.94938	1.58102	2.40749e-33	8.43591e-33
TULP2	1.29241	0.810849	-0.481564	4.10943e-16	5.94204e-16
SNORA81	0.170687	5.37105	5.20037	8.60751e-35	9.86279e-34
C17orf51	1.95539	0.832649	-1.12274	6.04878e-23	1.03648e-22
S100A12	0.491838	4.52136	4.02953	3.89015e-25	7.19458e-25
ZNF248	2.7107	2.31722	-0.393479	9.61217e-12	1.26757e-11
CREM	5.09161	1.46855	-3.62307	1.46367e-34	9.86279e-34
RASSF4	0.917043	3.63139	2.71435	7.868e-29	1.71306e-28
ZDHHC6	3.45725	4.85165	1.3944	1.49932e-34	9.86279e-34
SNORA23	0.823142	1.62115	0.798007	9.98862e-08	1.21494e-07
BIN3	4.2613	3.94489	-0.316413	1.39881e-15	2.0012e-15
B3GNT4	1.83309	0.579409	-1.25368	1.94462e-33	6.96474e-33
PAX5	0.0170415	1.50943	1.49239	1.53492e-34	9.86279e-34
RTN2	4.23406	1.68892	-2.54514	2.64692e-33	9.191e-33
LYZ	4.78488	10.6545	5.86959	1.01885e-33	3.89894e-33
XYLT2	2.92182	3.49913	0.577303	1.95409e-22	3.29233e-22
SH3BGR	4.39088	0.879786	-3.51109	1.46371e-34	9.86279e-34
VAC14	3.54939	3.89163	0.342239	6.88629e-18	1.03456e-17
C21orf91	2.53699	3.56343	1.02643	4.9104e-19	7.575e-19
SAP30	4.88629	4.37886	-0.507432	6.00542e-08	7.33901e-08
ISG20L2	4.71073	4.8027	0.0919696	0.000299173	0.000336366
ZFYVE19	3.72586	3.37493	-0.350936	6.25363e-13	8.45369e-13
ZNF566	2.62478	2.23559	-0.389185	2.31947e-10	2.97523e-10
MORF4L2	7.51781	5.74723	-1.77058	1.46216e-34	9.86279e-34
NAA30	2.5211	2.83334	0.312242	8.40509e-11	1.08709e-10
PTGS2	0.0580761	2.99791	2.93984	2.27657e-33	8.03499e-33
ZZEF1	2.81049	4.10208	1.29159	4.34991e-33	1.43043e-32
CCDC90B	4.61624	3.91069	-0.705553	3.69544e-30	8.77792e-30
SYNJ1	2.44143	3.01959	0.578162	1.55024e-22	2.6218e-22
UBE2Z	4.60905	5.5316	0.922551	2.94426e-34	1.43724e-33
CDK5RAP2	4.43932	3.86324	-0.576081	7.41763e-28	1.54184e-27
MMP8	0.0392824	1.50011	1.46083	7.67746e-26	1.46073e-25
ZNF132	1.40879	2.14192	0.733133	1.29374e-23	2.26473e-23
ICA1	4.45748	2.16749	-2.28999	4.53685e-34	2.06071e-33
SLC5A10	0.0934959	0.892292	0.798796	7.65793e-33	2.40539e-32
OSBPL5	2.42509	4.50817	2.08308	2.13842e-33	7.58259e-33
FGFR4	3.72152	0.339773	-3.38175	1.46384e-34	9.86279e-34
TRIM25	4.56538	5.26843	0.703051	1.71665e-27	3.51039e-27
WDR36	4.00128	3.72499	-0.276294	7.22992e-08	8.82039e-08
MBOAT1	2.95533	3.77046	0.815133	5.97663e-28	1.24749e-27
XPO4	2.69685	3.60159	0.904738	1.9114e-32	5.6847e-32
TMEM30A	4.30171	5.77291	1.47121	1.89909e-33	6.81955e-33
ECHDC3	3.36856	1.27389	-2.09467	6.41215e-32	1.77766e-31
CXorf38	2.97333	3.16399	0.19066	9.24413e-06	1.0759e-05
C8orf76	4.38355	3.66243	-0.721121	2.47101e-32	7.21413e-32
DDR1	4.0255	0.848369	-3.17713	1.57388e-34	9.86279e-34
SPI1	4.27666	6.7242	2.44754	1.81861e-34	1.01714e-33
PGBD4	1.37138	2.16781	0.79643	7.15878e-27	1.41981e-26
ZNF780A	3.64234	1.68293	-1.95941	2.1021e-34	1.11266e-33
PPARA	2.21547	2.71309	0.497626	2.87508e-20	4.57204e-20
SLC9A1	2.89971	3.48465	0.584939	1.3676e-21	2.24909e-21
ZNF425	1.15383	0.82481	-0.329019	1.12498e-14	1.57732e-14
BPI	0.548765	2.4253	1.87654	5.15046e-13	6.97602e-13
ZNF778	2.64331	1.86586	-0.777444	1.28092e-29	2.93227e-29
SCPEP1	3.75429	5.10755	1.35326	3.42314e-09	4.2857e-09
FBXO28	3.75199	3.86122	0.109228	0.000669697	0.000745312
PDIA3	7.13078	6.42746	-0.703318	6.59959e-23	1.12959e-22
TTPAL	1.93881	2.73299	0.794181	1.313e-31	3.51134e-31
UPF2	3.50813	5.22162	1.71349	1.46375e-34	9.86279e-34
ITGB3BP	5.13131	2.74604	-2.38527	1.46379e-34	9.86279e-34
HAUS7	4.64716	2.46171	-2.18545	1.46388e-34	9.86279e-34
MED1	4.21684	4.35001	0.133167	0.00017067	0.000192975
RBM12	5.19085	4.68652	-0.504332	3.15759e-27	6.36486e-27
PDCD4	5.48067	5.8555	0.374822	5.15078e-13	6.97602e-13
RBM43	2.56286	1.76252	-0.800338	1.11172e-25	2.10078e-25
TTLL1	0.933626	2.78221	1.84858	1.53624e-34	9.86279e-34
QRFP	0.39805	0.597383	0.199333	4.62105e-05	5.28791e-05
CHD1	4.26427	4.63246	0.368185	2.50238e-11	3.27296e-11
WDR90	2.66364	3.01256	0.348919	4.67255e-06	5.48073e-06
SDAD1	4.06957	4.20585	0.136284	2.36143e-05	2.72136e-05
SBNO2	3.65901	4.13218	0.473169	1.40943e-10	1.81364e-10
FCGRT	2.12866	4.71016	2.58149	5.08553e-25	9.35157e-25
HAUS5	3.7727	3.49327	-0.279427	3.16565e-07	3.81124e-07
ZNF622	4.63146	3.78517	-0.846284	9.75182e-34	3.751e-33
MYSM1	3.79878	2.92173	-0.877048	5.65551e-29	1.24493e-28
ANXA3	2.81428	1.62725	-1.18703	1.27154e-16	1.85794e-16
SPDYE3	2.51532	3.66796	1.15264	6.83965e-31	1.71214e-30
HS3ST3A1	2.48366	0.153186	-2.33047	9.89683e-35	9.86279e-34
POLG	4.51828	4.9764	0.458128	1.88946e-26	3.68007e-26
F2RL2	0.572734	1.182	0.609268	5.10386e-18	7.69307e-18
SLA	0.28866	4.3714	4.08274	1.46388e-34	9.86279e-34
PIH1D1	6.02015	5.22273	-0.797421	2.25075e-32	6.6123e-32
RPL38	9.0696	7.3043	-1.76529	3.41545e-34	1.61838e-33
PTPN12	4.71953	5.26371	0.544184	3.6696e-16	5.3147e-16
TMPRSS9	0.680345	1.68183	1.00149	4.84649e-29	1.07154e-28
ADIPOR2	4.57854	4.88932	0.31078	2.31963e-15	3.30256e-15
RHEB	6.63712	3.63843	-2.99869	1.46332e-34	9.86279e-34
PRRT2	1.26694	0.43221	-0.83473	3.63077e-28	7.65588e-28
ZNF664	4.6449	4.26288	-0.382014	9.1453e-11	1.18171e-10
IL10RA	2.94017	3.96718	1.027	5.56725e-07	6.66111e-07
TYK2	5.48576	5.74188	0.25612	7.5511e-08	9.20614e-08
GNAT2	0.311764	1.03911	0.727348	1.35316e-29	3.09103e-29
FAHD2B	4.38002	1.67061	-2.70941	1.46392e-34	9.86279e-34
TIPIN	3.97624	3.27937	-0.696871	2.83833e-25	5.27737e-25
PSMB5	6.12623	5.16307	-0.963162	1.58502e-32	4.75664e-32
BDH1	0.627914	2.69297	2.06505	9.98723e-34	3.82463e-33
ARNT	4.46591	4.88872	0.422809	1.19812e-21	1.97464e-21
TYW3	4.1607	3.95604	-0.204653	0.000449219	0.000502328
LRIG1	0.538214	1.53622	0.99801	1.07909e-31	2.92044e-31
NOTCH2	0.675235	4.81013	4.1349	1.46392e-34	9.86279e-34
RECQL	4.11707	4.24231	0.125245	2.23149e-05	2.57307e-05
FXYD6	0.465117	1.72887	1.26375	5.1902e-12	6.88239e-12
MRPL10	5.27233	4.58257	-0.689765	2.14816e-32	6.33196e-32
PAQR3	4.05359	2.96085	-1.09274	5.63861e-33	1.80606e-32
DPYSL3	0.336602	1.38057	1.04397	1.91534e-09	2.40788e-09
NCAPH2	4.66429	4.03667	-0.627613	3.77011e-21	6.13961e-21
ANTXR2	5.53905	5.15679	-0.382257	1.68706e-09	2.12352e-09
APBA2	3.83523	1.11695	-2.71828	1.14324e-31	3.07983e-31
SERPINI1	2.15121	1.12814	-1.02307	3.61749e-26	6.96548e-26
UBE2J1	3.71956	6.21762	2.49806	1.46354e-34	9.86279e-34
EOMES	0.00873374	1.05619	1.04746	8.39198e-35	9.86279e-34
SPATA24	2.40711	1.84007	-0.567038	1.11171e-18	1.70075e-18
RPL23AP82	2.85723	1.29275	-1.56448	1.69198e-34	9.90618e-34
HIST1H3F	1.08032	0.391979	-0.688343	7.48374e-23	1.27841e-22
REM2	0.853092	0.546354	-0.306738	1.86868e-16	2.71936e-16
MZT2B	6.65871	5.15462	-1.50409	6.56178e-32	1.81779e-31
MCL1	6.48918	8.71273	2.22355	3.83094e-34	1.7875e-33
VCAM1	0.0971557	1.16674	1.06958	2.44625e-15	3.4808e-15
POPDC3	3.09683	0.0167043	-3.08013	1.95703e-42	3.4526e-40
ULK1	3.8553	4.43402	0.578712	3.89244e-15	5.51603e-15
EXTL2	3.64852	3.28146	-0.367059	1.52468e-06	1.80773e-06
PBX1	0.81699	0.444665	-0.372324	7.58007e-20	1.19261e-19
PNMA6A	2.49014	0.243203	-2.24694	1.42899e-34	9.86279e-34
FCRL1	0.0122514	1.94096	1.92871	6.71463e-35	9.86279e-34
INSIG1	7.48071	4.54485	-2.93586	1.46259e-34	9.86279e-34
ADAMTSL4	6.46633	4.06388	-2.40245	5.50661e-33	1.76858e-32
C19orf73	1.49021	0.62429	-0.865918	8.20566e-31	2.04051e-30
ZNF486	0.951817	2.38004	1.42822	1.31511e-19	2.05796e-19
DENND1A	4.37131	3.934	-0.437319	5.68599e-09	7.08377e-09
GBP5	0.83853	2.99642	2.15789	2.77543e-33	9.58258e-33
PTGR2	3.43203	1.91401	-1.51803	3.83551e-34	1.7875e-33
PRPH2	0.16403	0.655147	0.491117	4.78592e-30	1.12774e-29
PSKH1	3.16567	3.93213	0.766456	6.17647e-29	1.35401e-28
CFB	1.38917	0.773093	-0.616077	5.17743e-19	7.98288e-19
ANAPC1	4.57491	3.3756	-1.19931	1.81909e-34	1.01714e-33
ASGR1	1.69248	1.081	-0.611489	4.83223e-14	6.67531e-14
TNPO3	5.47217	4.97079	-0.501378	1.414e-23	2.47093e-23
PIGO	2.7856	3.15318	0.36758	1.19803e-21	1.97464e-21
NDUFA3	5.93311	5.04767	-0.885439	1.05271e-22	1.79004e-22
NCF1B	0.840137	1.88329	1.04316	1.20655e-05	1.4008e-05
NR6A1	3.17075	1.63629	-1.53445	2.03948e-28	4.34945e-28
SNORA52	1.19791	3.75895	2.56103	2.83108e-25	5.26631e-25
PI4K2A	3.95004	2.11582	-1.83422	3.67235e-32	1.04894e-31
SNORD50B	1.52754e-05	3.31155	3.31153	4.47134e-35	9.86279e-34
MAFK	3.06813	3.78196	0.713824	2.01026e-18	3.05771e-18
C14orf93	3.4838	2.77113	-0.71267	1.28307e-31	3.43516e-31
PLCD4	0.576978	1.27559	0.698607	1.04739e-33	3.98254e-33
KIF1B	3.2463	2.41267	-0.83363	1.81653e-15	2.59233e-15
RNASET2	5.76357	5.07757	-0.685998	3.9441e-18	5.9649e-18
RPS24	11.1557	7.27777	-3.87795	1.39479e-34	9.86279e-34
SIPA1	3.99104	5.83954	1.8485	2.65028e-32	7.71879e-32
MFN2	5.32726	4.71135	-0.615912	4.22902e-30	1.00077e-29
RBMS2	1.02814	2.98985	1.96171	6.34342e-34	2.72495e-33
RPL9	9.26053	4.48096	-4.77957	1.45632e-34	9.86279e-34
GPR171	0.00450168	1.54049	1.53599	5.84342e-35	9.86279e-34
ABHD5	4.66076	3.76955	-0.891209	1.90459e-20	3.0446e-20
GCNT2	1.82891	1.2849	-0.544007	6.77911e-11	8.79204e-11
AKAP17A	4.21313	4.37504e-06	-4.21312	5.91718e-53	3.60175e-50
LIMD2	2.59626	5.57794	2.98168	1.46371e-34	9.86279e-34
SNRNP35	4.16602	2.99883	-1.16719	1.86345e-34	1.0288e-33
DCAF7	5.32559	5.61901	0.29342	2.31947e-10	2.97523e-10
RHOC	6.93171	3.1409	-3.79081	1.46341e-34	9.86279e-34
SLC25A39	6.40734	5.95772	-0.449615	1.56496e-11	2.05549e-11
SERP1	5.89834	6.10425	0.205913	1.88635e-07	2.28268e-07
CDS2	3.00878	3.85758	0.848804	1.22512e-32	3.74051e-32
DCP2	4.61266	4.10962	-0.503042	6.48658e-18	9.74977e-18
SNORD93	1.52754e-05	1.51389	1.51387	6.43479e-34	2.76015e-33
EHD4	3.24944	2.61402	-0.635419	2.70461e-08	3.32491e-08
HBZ	8.40723	0.198505	-8.20872	2.27527e-36	2.61291e-34
ZNF227	2.88196	3.21325	0.331284	1.35604e-10	1.74573e-10
CENPE	3.21117	2.39618	-0.814992	2.38531e-12	3.18206e-12
EIF2AK2	2.98604	4.27417	1.28813	3.7589e-32	1.0726e-31
PRICKLE3	4.05128	2.95199	-1.09929	4.12549e-32	1.17038e-31
INTS4	4.56825	3.45261	-1.11564	4.42884e-34	2.02018e-33
ZDHHC20	3.04491	4.24354	1.19862	2.69084e-27	5.44745e-27
CAPN2	5.70634	4.67334	-1.033	8.87645e-13	1.19537e-12
ANKRD42	2.61545	1.97213	-0.643324	1.75343e-24	3.16456e-24
GPR68	2.23785	1.17513	-1.06272	1.94171e-31	5.11832e-31
C9orf78	6.03787	4.74384	-1.29403	4.34954e-33	1.43043e-32
BMP8A	0.0882774	1.48611	1.39783	1.65197e-34	9.89794e-34
SMARCD1	4.93785	5.15402	0.216165	5.68137e-07	6.79648e-07
ABCC1	3.96775	5.51695	1.54919	1.05374e-30	2.59884e-30
PRX	1.94737	1.12804	-0.819323	3.51386e-20	5.57681e-20
IL18BP	2.63921	4.26714	1.62793	1.46392e-34	9.86279e-34
STAT1	4.18804	5.21611	1.02807	5.84541e-29	1.28557e-28
ZC3H18	4.71445	4.22707	-0.487377	1.10279e-30	2.71691e-30
TSC2	3.87812	4.72314	0.845024	1.49713e-29	3.41182e-29
HSPA1L	1.73805	2.37242	0.634368	2.69361e-15	3.83067e-15
RILP	4.21613	2.75464	-1.46149	6.38779e-31	1.60331e-30
ZNF532	0.323889	1.08604	0.762146	5.04942e-12	6.6979e-12
ATP2A3	5.5617	6.96415	1.40245	2.96541e-26	5.72892e-26
ECE2	3.09072	1.00037	-2.09035	1.46384e-34	9.86279e-34
HCFC2	1.92888	2.08067	0.151796	0.000111726	0.00012674
ZNF700	3.59714	4.8884	1.29126	1.82408e-32	5.43697e-32
CMTM3	4.3975	5.28573	0.888233	5.02638e-28	1.05392e-27
ACAD8	3.75554	2.89765	-0.857893	5.57898e-32	1.55598e-31
NEK2	5.06468	1.97783	-3.08685	1.46358e-34	9.86279e-34
NOMO3	3.41684	1.13183	-2.28501	1.46371e-34	9.86279e-34
PCBP1	7.22951	8.1515	0.921994	2.25857e-33	7.97377e-33
AOC2	0.954384	0.704559	-0.249825	1.11637e-14	1.56563e-14
TAF3	2.28643	3.9952	1.70876	1.46384e-34	9.86279e-34
MANBA	3.45765	5.48119	2.02353	1.86306e-34	1.0288e-33
C9orf16	6.36311	4.43606	-1.92705	5.44284e-33	1.75016e-32
GLT1D1	0.0560436	1.01251	0.956464	1.56191e-21	2.56657e-21
CRIP1	0.646609	5.74167	5.09506	1.56995e-34	9.86279e-34
CASP4	1.4802	6.32042	4.84022	1.46336e-34	9.86279e-34
LRRC41	4.76133	5.2425	0.481178	7.89622e-22	1.3102e-21
FZD6	0.0972239	1.65827	1.56104	1.0473e-33	3.98254e-33
SYCE1L	0.966353	0.610936	-0.355418	1.84001e-12	2.45948e-12
POLR1D	5.78854	5.01094	-0.777601	3.01259e-32	8.70573e-32
ATF6B	5.46379	6.09203	0.62824	1.94146e-31	5.11832e-31
RAN	8.68236	6.70474	-1.97762	1.43515e-34	9.86279e-34
PHGDH	5.02424	2.74755	-2.27669	7.32304e-31	1.8284e-30
CCDC91	4.14726	3.42186	-0.725394	5.78515e-24	1.02478e-23
PRMT1	6.63216	5.83212	-0.800036	2.1259e-27	4.32663e-27
CRIP3	1.38172	0.778533	-0.603185	7.69124e-16	1.10551e-15
PTS	3.98588	2.52721	-1.45867	4.22153e-34	1.9423e-33
ABCF2	5.07729	4.12189	-0.955402	1.86334e-34	1.0288e-33
FNBP4	5.232	5.43353	0.201529	9.77822e-07	1.164e-06
SLC39A10	3.54163	3.88549	0.343856	2.57105e-07	3.10059e-07
TREML1	0.0166682	1.07219	1.05552	1.70096e-33	6.16977e-33
RAC2	6.43241	8.64184	2.20942	4.98052e-34	2.23802e-33
TNFAIP3	2.7397	4.33984	1.60014	3.41591e-30	8.13099e-30
CFL2	2.75976	2.3763	-0.383463	1.11275e-13	1.52638e-13
SHISA4	1.72523	0.660243	-1.06499	6.36406e-25	1.16671e-24
PLEKHM3	1.16757	2.63614	1.46858	1.04757e-33	3.98254e-33
ZFHX3	0.590442	2.24133	1.65089	1.76847e-33	6.38817e-33
ZNF862	2.04376	2.77019	0.726431	1.41297e-19	2.20938e-19
PBK	5.40905	1.40609	-4.00296	1.46358e-34	9.86279e-34
ECE1	4.15972	2.55863	-1.60109	6.52951e-22	1.08555e-21
CIZ1	6.40037	5.83796	-0.56241	1.36715e-22	2.31594e-22
NSMCE1	5.24846	4.50554	-0.742924	1.08346e-29	2.49526e-29
OR2L2	0.0156791	0.8719	0.856221	4.08798e-27	8.19684e-27
SLC30A7	2.37953	3.95367	1.57413	1.46384e-34	9.86279e-34
SLC36A1	2.45443	3.64258	1.18815	1.2802e-19	2.00411e-19
PXDN	0.163604	1.48176	1.31816	2.55384e-05	2.9392e-05
ZNF23	2.92108	1.81226	-1.10883	7.14932e-34	3.00436e-33
FMO5	0.701581	2.38141	1.67983	2.20588e-34	1.15404e-33
C2orf76	2.95813	2.32532	-0.632808	7.74822e-22	1.28588e-21
ECM1	4.87123	2.22234	-2.6489	4.13941e-31	1.0582e-30
SCYL2	4.02009	4.69193	0.671841	1.71669e-27	3.51039e-27
TUBA1C	8.59358	6.13565	-2.45793	1.44294e-34	9.86279e-34
SNORA74B	0.156714	1.18217	1.02545	4.26095e-26	8.1915e-26
CD96	1.41644	4.60864	3.19221	3.91798e-24	6.97478e-24
LY86	0.183421	4.3858	4.20238	5.61468e-34	2.47445e-33
LCAT	3.35029	3.13594	-0.214355	0.000967131	0.00107114
LARP4B	4.47976	5.12174	0.641985	1.23532e-30	3.03069e-30
CHRNA5	2.19669	0.567109	-1.62958	6.1965e-33	1.97409e-32
SPNS1	4.52671	4.01641	-0.5103	1.88406e-16	2.74141e-16
HLA-DRB6	0.0148793	5.1339	5.11902	7.30437e-35	9.86279e-34
FUT7	0.0369534	3.09472	3.05777	1.35603e-34	9.86279e-34
CORO1C	6.02936	5.39758	-0.631775	5.81062e-16	8.37469e-16
URM1	4.82827	5.53701	0.708743	1.47312e-31	3.92282e-31
SLC14A1	0.184995	1.43626	1.25127	8.03317e-28	1.6676e-27
AKR1C1	6.07875	0.6576	-5.42115	1.46354e-34	9.86279e-34
MMP11	1.35623	0.492777	-0.863451	5.37664e-26	1.02913e-25
APEX2	3.63529	4.17274	0.537454	4.88241e-25	8.99011e-25
ZBTB33	3.30757	3.94675	0.639178	6.47546e-23	1.10872e-22
POMT1	3.92351	3.62178	-0.301732	7.84806e-07	9.36153e-07
MAP3K3	3.18543	4.6539	1.46847	1.86345e-34	1.0288e-33
TIMM50	5.75606	3.61463	-2.14143	1.46358e-34	9.86279e-34
TMEM164	4.1174	4.46915	0.351749	1.114e-07	1.35391e-07
TP53INP1	2.43921	4.54406	2.10484	1.95535e-34	1.05842e-33
MAGEA2B	3.43526	4.37504e-06	-3.43526	5.9176e-53	3.60175e-50
C3orf35	1.1305	0.950924	-0.179576	1.66418e-08	2.05478e-08
ACAP1	2.47268	5.85053	3.37785	1.46367e-34	9.86279e-34
SRXN1	3.96472	2.86009	-1.10463	2.50959e-25	4.67972e-25
RBM4	5.69483	5.18448	-0.51034	1.46267e-22	2.47602e-22
DENND2C	0.403495	1.40337	0.99988	1.81888e-34	1.01714e-33
MYO9B	4.69422	5.99116	1.29694	9.07686e-34	3.53771e-33
ZFP28	0.102829	1.37228	1.26945	6.0369e-34	2.62082e-33
MUC1	3.75155	2.16012	-1.59144	2.35004e-28	5.00211e-28
LRPAP1	4.63941	6.18455	1.54514	1.5481e-32	4.65207e-32
SP6	2.97399	0.0761956	-2.89779	1.45829e-34	9.86279e-34
PTPRCAP	0.679672	6.19963	5.51996	1.46324e-34	9.86279e-34
FAM184A	2.75325	0.259545	-2.4937	1.46379e-34	9.86279e-34
BRCA2	1.99981	2.66263	0.662822	1.35233e-14	1.89198e-14
VIPR1	0.403392	1.76639	1.363	5.63179e-25	1.03449e-24
P2RY12	0.00778722	0.729204	0.721416	1.67135e-32	5.00501e-32
RASSF2	0.288293	5.56264	5.27435	1.46379e-34	9.86279e-34
SAAL1	4.45274	3.7786	-0.674142	2.28393e-29	5.15526e-29
SETD7	1.45576	2.7004	1.24464	6.75382e-20	1.0643e-19
CNIH2	1.08448	0.741488	-0.342995	1.06603e-14	1.49623e-14
FURIN	5.0726	5.56164	0.489041	8.93001e-15	1.25656e-14
FPR3	2.03804	0.67125	-1.36679	6.95266e-28	1.44749e-27
BCS1L	4.16316	3.73331	-0.429851	1.43773e-14	2.01074e-14
GAS2L3	2.48836	1.04957	-1.43879	7.49152e-31	1.86821e-30
DHRS4L1	0.957776	0.423077	-0.534699	2.83833e-25	5.27737e-25
RPA3	5.83919	3.04159	-2.79759	1.46362e-34	9.86279e-34
SNORA19	0.0343784	2.37495	2.34057	1.22762e-33	4.59103e-33
FKTN	2.47788	2.73938	0.261498	3.14554e-08	3.86034e-08
SNORA72	0.849855	3.28404	2.43419	1.91681e-27	3.90974e-27
GTPBP2	6.04417	5.11357	-0.930603	2.01454e-33	7.19784e-33
RNASEH2B	4.70032	5.65061	0.950283	1.5865e-28	3.40153e-28
STRN4	5.01468	5.32326	0.30858	1.33145e-09	1.68026e-09
KLF16	3.48324	4.15313	0.669896	1.31545e-22	2.22897e-22
TSPAN3	5.21258	6.21861	1.00604	1.54818e-32	4.65207e-32
ADNP2	3.34738	3.6244	0.277022	8.44491e-12	1.11472e-11
SLC9A7	0.20586	3.69323	3.48737	3.08983e-34	1.49375e-33
PARP16	3.23078	2.80749	-0.423289	9.58058e-19	1.46827e-18
GLYCTK	2.29027	2.65098	0.360711	2.18928e-11	2.86684e-11
FAM166B	0.389801	0.634607	0.244806	2.06277e-05	2.38033e-05
CRTAP	5.50057	5.04449	-0.456078	1.47859e-15	2.11304e-15
SIRT4	1.5153	0.652939	-0.862361	6.6859e-31	1.67537e-30
LRP1	1.21336	3.19142	1.97807	9.57014e-11	1.23618e-10
DDR2	1.08537	0.335271	-0.750103	1.30973e-29	2.99555e-29
SUSD1	4.07586	4.96961	0.893756	3.14227e-24	5.61934e-24
SNORD46	0.0597933	2.76115	2.70136	3.25617e-33	1.10781e-32
ADAM8	2.44886	4.55725	2.10839	4.68675e-25	8.64065e-25
FAM95B1	2.31861	0.00170212	-2.3169	1.21851e-42	2.21387e-40
KLHL9	0.0331732	3.95532	3.92215	1.4156e-34	9.86279e-34
CLIP3	1.09306	1.91392	0.820852	6.40891e-06	7.48999e-06
ENO1	9.97717	9.04054	-0.936624	1.05301e-31	2.85611e-31
PDK1	4.37421	3.64346	-0.730751	4.10959e-16	5.94204e-16
ASAP3	3.73226	0.208259	-3.524	1.46367e-34	9.86279e-34
KLF4	1.02808	4.01622	2.98815	9.03825e-26	1.71401e-25
FBXL22	0.0997989	0.839852	0.740054	1.64265e-33	5.97965e-33
MOCOS	2.68352	0.18193	-2.50159	7.52612e-34	3.13001e-33
GANAB	6.80347	7.61687	0.813393	1.1926e-28	2.57585e-28
PPP1R12A	4.64842	4.99068	0.342257	9.35311e-15	1.31533e-14
TREM1	0.350655	3.58034	3.22968	1.58437e-30	3.86272e-30
ARNTL	1.31488	2.27085	0.955971	2.29145e-16	3.32959e-16
DGKE	2.31079	2.67491	0.364119	3.57354e-06	4.20256e-06
SRRM2	6.97032	8.76045	1.79014	4.55053e-33	1.49078e-32
SENP1	3.7655	3.15287	-0.612633	4.57567e-30	1.07953e-29
RAD18	3.90537	3.14004	-0.765329	2.78837e-29	6.26644e-29
MTMR12	3.51255	3.85062	0.338069	5.33952e-13	7.23003e-13
IFITM1	8.29412	5.71244	-2.58168	1.28388e-26	2.51953e-26
TMEM182	2.52681	1.17415	-1.35266	3.60023e-33	1.21022e-32
PC	2.97636	0.938002	-2.03836	2.05016e-32	6.07267e-32
MRFAP1L1	5.07978	4.42918	-0.650598	9.75226e-25	1.7761e-24
DCAF13	5.35229	4.49015	-0.862141	6.38762e-31	1.60331e-30
FKBP10	2.02653	0.505339	-1.52119	1.12046e-29	2.57468e-29
SNORD5	1.52754e-05	3.9069	3.90688	4.47148e-35	9.86279e-34
FOXN3	1.3037	4.71487	3.41117	1.46384e-34	9.86279e-34
TIAF1	0.712805	5.77769	5.06488	1.46384e-34	9.86279e-34
C1QTNF4	0.0723284	3.8878	3.81547	3.88662e-34	1.80994e-33
NDUFA9	5.37765	4.91118	-0.466475	2.74861e-27	5.56177e-27
RRP9	4.05084	3.3591	-0.691743	1.11581e-22	1.8957e-22
CBX1	5.12281	3.94047	-1.18234	4.24826e-33	1.40158e-32
ILF3	6.51381	6.07528	-0.438529	1.70479e-19	2.66056e-19
CAMKK2	3.51801	4.51767	0.999662	3.60064e-33	1.21022e-32
PLAGL2	3.15756	4.47263	1.31507	1.46384e-34	9.86279e-34
WSCD2	2.71087	0.031587	-2.67928	1.55318e-35	9.86279e-34
INPP4A	3.30179	4.15217	0.850378	1.3542e-22	2.29432e-22
BCL11A	0.0685718	4.19141	4.12284	1.32761e-34	9.86279e-34
DNAJC28	1.235	0.809726	-0.425275	1.52768e-20	2.44819e-20
CHEK2	4.4832	3.31803	-1.16517	6.34342e-34	2.72495e-33
SMAD6	2.78233	0.630658	-2.15167	1.86713e-32	5.55742e-32
CCDC51	3.16955	2.37333	-0.796221	2.01721e-28	4.30387e-28
RRAGD	0.801005	3.85435	3.05334	7.30736e-33	2.30208e-32
ATRIP	2.4123	3.05426	0.641965	3.15663e-32	9.09267e-32
S100A6	4.95457	6.97427	2.0197	8.70087e-24	1.53057e-23
LIPE	0.509903	1.59611	1.0862	5.57913e-32	1.55598e-31
HGS	5.51759	5.68283	0.165242	6.88968e-05	7.85218e-05
PVRIG	0.676354	2.75676	2.0804	2.6745e-34	1.33106e-33
PCGF5	4.04386	3.20233	-0.841536	8.03659e-24	1.41556e-23
ATP10A	0.028707	2.20487	2.17616	2.91444e-34	1.42789e-33
CXCR2P1	0.0493393	1.3674	1.31806	1.70044e-29	3.86255e-29
TMPRSS4	3.06274	0.0738211	-2.98892	7.30459e-35	9.86279e-34
MRPS16	6.38311	4.64769	-1.73542	1.46311e-34	9.86279e-34
PPIH	6.43213	4.69825	-1.73388	1.46315e-34	9.86279e-34
TBX1	3.60074	0.955269	-2.64547	5.63924e-33	1.80606e-32
KATNA1	4.72825	3.71075	-1.0175	1.7332e-34	9.98644e-34
PPFIBP2	1.82867	1.21849	-0.610174	2.20406e-11	2.88587e-11
F11R	5.31275	4.96472	-0.348034	0.000135286	0.000153265
SDR39U1	4.23282	5.07657	0.843746	4.43307e-31	1.12992e-30
TJP2	3.75716	2.28114	-1.47603	9.93694e-27	1.95764e-26
NPR3	0.147142	2.94333	2.79619	7.62942e-18	1.14503e-17
SLC7A1	3.63141	4.12751	0.496104	5.95609e-12	7.88596e-12
NUP210	5.57096	6.45838	0.887415	1.09647e-20	1.76567e-20
DLGAP5	4.77001	2.88077	-1.88924	2.12707e-30	5.14461e-30
TYSND1	1.68256	2.48895	0.806391	2.03737e-27	4.15048e-27
ZDHHC1	0.246209	1.24077	0.994561	1.20588e-30	2.9637e-30
ZNF280A	3.88454	0.0018729	-3.88267	9.67353e-49	2.30894e-46
MTX3	0.284067	1.28349	0.999426	2.03092e-22	3.41989e-22
RHOXF2B	2.30262	0.0182758	-2.28434	5.51721e-44	1.04939e-41
IFITM2	7.40632	7.7862	0.379885	0.000183055	0.000206882
CSNK1E	4.95119	4.36217	-0.589015	2.00477e-13	2.73773e-13
PSTPIP1	0.380371	4.00719	3.62682	1.46388e-34	9.86279e-34
RCC1	5.50456	4.96345	-0.541115	7.12542e-18	1.06991e-17
RNF125	0.204597	4.46686	4.26226	1.46384e-34	9.86279e-34
ARGFXP2	0.56251	2.10609	1.54358	9.75182e-34	3.751e-33
ZKSCAN3	3.07948	2.64331	-0.436168	8.91027e-14	1.22476e-13
AKR7A2P1	0.681283	0.559281	-0.122002	4.39333e-05	5.02867e-05
SNORD12C	1.52754e-05	3.43272	3.4327	4.47148e-35	9.86279e-34
ODF2L	2.09592	3.06966	0.973737	1.37816e-26	2.69976e-26
CTSW	0.309677	6.51802	6.20834	1.46362e-34	9.86279e-34
LANCL2	2.71743	2.31988	-0.397547	5.42871e-17	8.00238e-17
CRIM1	0.432799	2.44659	2.01379	4.22129e-34	1.9423e-33
LPIN2	3.99412	4.46867	0.474549	3.04564e-18	4.61471e-18
IL17RC	3.49909	2.0738	-1.42529	1.77507e-23	3.08906e-23
PTPN18	4.46371	5.67863	1.21492	4.43653e-29	9.84038e-29
TEKT2	0.339016	0.807157	0.468141	5.59266e-08	6.83734e-08
PDIA4	6.2671	5.70307	-0.564025	2.83012e-17	4.19521e-17
PPFIA3	4.15458	0.511735	-3.64285	1.46388e-34	9.86279e-34
ESYT1	6.13574	6.37605	0.240306	2.55321e-05	2.9388e-05
PIK3R3	1.97843	0.804866	-1.17357	1.22506e-29	2.80583e-29
TCF7L1	0.413074	0.796692	0.383617	4.54526e-22	7.58561e-22
POU2F2	0.596845	4.56226	3.96542	1.46388e-34	9.86279e-34
JSRP1	0.949568	0.53245	-0.417119	9.02894e-16	1.2961e-15
C1QTNF9	0.00337437	2.11701	2.11363	5.27946e-35	9.86279e-34
FHIT	2.89133	1.82178	-1.06955	1.8308e-26	3.56923e-26
RAB3GAP2	3.83922	4.00208	0.162862	5.8571e-07	7.00316e-07
GAD1	3.69446	0.380287	-3.31418	6.96048e-33	2.20306e-32
CTSC	6.59778	5.07793	-1.51984	3.15404e-32	9.08737e-32
CASS4	4.41976	2.29299	-2.12677	1.09863e-33	4.15109e-33
HOXA1	0.024861	0.770467	0.745606	2.26861e-27	4.60647e-27
MTIF2	5.15998	4.05724	-1.10274	1.49963e-34	9.86279e-34
KRBA1	3.38408	2.03854	-1.34554	1.17147e-29	2.68798e-29
DDT	5.88216	4.5458	-1.33636	4.40157e-33	1.44694e-32
SMG6	2.78186	3.60781	0.825949	1.40707e-31	3.75372e-31
YARS	6.7503	4.79354	-1.95676	1.46345e-34	9.86279e-34
CUL1	5.05283	4.3997	-0.653132	2.87433e-21	4.69024e-21
TRNT1	4.05559	3.74434	-0.311257	8.03118e-11	1.0396e-10
UBE3A	4.66664	4.9748	0.308157	5.15683e-10	6.5684e-10
SIRT2	4.12767	4.32847	0.200799	0.000272134	0.000306191
KIN	3.26183	3.44329	0.181462	3.34426e-06	3.93711e-06
SNORD116-22	1.52754e-05	0.787373	0.787358	3.76419e-20	5.96867e-20
SMURF1	3.25856	3.53416	0.275596	3.85683e-14	5.3406e-14
PHC2	4.67715	4.58104	-0.0961111	0.0002711	0.000305057
GORASP2	5.74221	5.41257	-0.329647	1.19386e-22	2.0253e-22
CBWD3	4.5196	0.596851	-3.92275	1.46375e-34	9.86279e-34
RELB	1.53528	2.70805	1.17277	3.11822e-28	6.6037e-28
RACGAP1	5.22925	4.13397	-1.09528	3.11506e-29	6.9808e-29
NAT14	4.40183	2.31241	-2.08942	1.60808e-33	5.85749e-33
GPAM	1.87932	1.57234	-0.306984	7.97857e-11	1.03333e-10
F2RL3	2.89978	0.327282	-2.5725	7.86214e-34	3.17423e-33
ATG2B	2.55128	3.72281	1.17152	6.34455e-33	2.01703e-32
ILDR2	0.080072	0.911111	0.831039	2.55491e-24	4.58581e-24
GPCPD1	3.90676	4.96594	1.05918	1.13012e-31	3.04829e-31
COTL1	6.04481	5.44952	-0.595288	7.23785e-05	8.2455e-05
LRCH2	2.04021	0.0325917	-2.00762	3.44959e-39	4.66577e-37
PLIN4	0.368157	1.55587	1.18771	1.46203e-33	5.3708e-33
MIDN	5.01381	5.20773	0.193915	0.000399133	0.000447224
TTK	4.42702	2.8928	-1.53422	1.65862e-30	4.0397e-30
RPL14	9.62835	8.42043	-1.20792	3.18624e-34	1.52942e-33
APOBEC2	0.392726	1.27785	0.88512	6.1016e-31	1.53433e-30
APOM	3.13576	2.64131	-0.494457	2.41496e-22	4.05648e-22
CHMP6	3.26237	4.17308	0.910708	5.06535e-29	1.11866e-28
DUSP11	4.03733	3.21767	-0.81966	1.22506e-32	3.74051e-32
MPO	1.50888	9.55591	8.04703	3.94065e-33	1.31676e-32
PTPDC1	2.14769	1.17239	-0.975291	1.25743e-27	2.58741e-27
ZNF616	2.91033	2.37435	-0.535983	3.24983e-16	4.71011e-16
PFDN2	6.62593	5.17365	-1.45227	1.97842e-34	1.06882e-33
ZBTB11	3.86278	4.04789	0.185112	4.2256e-07	5.07091e-07
USP14	5.61521	4.6329	-0.98231	1.64644e-33	5.98894e-33
PDZD4	0.341895	0.631683	0.289788	1.93691e-07	2.34257e-07
ACVR2B	2.65717	0.762166	-1.895	9.24301e-33	2.87126e-32
ARL17B	1.47958	1.28248	-0.197092	0.000667306	0.000742719
BCL2L2	3.48555	3.58709	0.101537	0.000188877	0.000213324
PTX3	0.687915	1.8605	1.17258	3.29136e-17	4.86944e-17
CD200	0.0724886	3.34993	3.27745	2.12001e-33	7.53047e-33
MMP15	2.68533	1.04551	-1.63983	1.45685e-23	2.54406e-23
QKI	5.5215	4.30247	-1.21903	4.52682e-32	1.27664e-31
KIF21B	3.28888	2.97644	-0.312441	7.51048e-05	8.5508e-05
CISH	5.18235	3.79469	-1.38766	8.0909e-20	1.27167e-19
UBE2Q2P2	2.88383	0.00134119	-2.88249	1.72253e-49	4.27926e-47
UBE4A	4.0086	4.89752	0.88892	1.00701e-30	2.48699e-30
PCDHGB4	0.0653422	2.1019	2.03656	1.46237e-34	9.86279e-34
PTPN14	0.0723683	0.916139	0.843771	6.05543e-20	9.56563e-20
CSPG5	2.1368	0.20269	-1.93411	7.86666e-34	3.17423e-33
BSCL2	3.36724	4.54934	1.1821	1.09873e-33	4.15109e-33
NPW	1.45665	2.52736	1.07071	3.9079e-08	4.79111e-08
AMBRA1	3.21485	3.63274	0.41789	7.00566e-18	1.05232e-17
TNFSF12-TNFSF13	0.0669837	5.59442	5.52744	8.4825e-35	9.86279e-34
TRIM46	0.543472	2.34414	1.80067	8.0838e-32	2.21831e-31
TLR6	1.41152	2.82433	1.4128	1.81544e-19	2.8308e-19
PRCC	5.12796	4.9817	-0.146262	5.12222e-08	6.26914e-08
EXOC2	3.7053	3.35723	-0.348066	8.85425e-20	1.39061e-19
MYEOV	4.98887	0.0811864	-4.90768	9.62245e-35	9.86279e-34
USP50	0.373239	1.75149	1.37825	3.15387e-34	1.51982e-33
CTDSPL	3.01168	2.35323	-0.658455	2.82864e-08	3.47528e-08
VPS37D	1.55758	0.160181	-1.3974	1.53583e-34	9.86279e-34
MEAF6	5.53938	4.45542	-1.08397	1.46371e-34	9.86279e-34
DNAJB5	2.58573	0.675724	-1.91	1.53601e-34	9.86279e-34
PROCR	2.81978	1.68435	-1.13543	3.90914e-30	9.26699e-30
RASSF7	4.02402	2.95032	-1.07371	2.67627e-24	4.79745e-24
ZCCHC7	4.89689	4.08143	-0.815454	4.55113e-26	8.73969e-26
GYPC	6.23093	4.63724	-1.5937	8.23239e-21	1.32997e-20
REC8	1.83305	4.05007	2.21702	1.61229e-34	9.86279e-34
GARS	6.56148	5.36141	-1.20007	1.08515e-33	4.10873e-33
RUNDC1	2.85359	3.52842	0.674828	1.48581e-28	3.18879e-28
HIPK1	4.03611	5.6481	1.61199	2.42903e-34	1.23829e-33
SNORA5A	1.00024	1.63609	0.635848	0.000328606	0.000368981
RAB33B	1.85181	2.92506	1.07325	1.46216e-33	5.3708e-33
CC2D1B	3.80363	3.34413	-0.459498	3.95732e-24	7.04379e-24
DYNLL2	3.85464	4.98181	1.12717	1.69183e-34	9.90618e-34
IFFO2	0.961635	2.72362	1.76198	1.58529e-32	4.75664e-32
RPAP1	3.92222	3.58865	-0.333571	8.38491e-13	1.12984e-12
SNORA8	0.72783	4.44902	3.72119	1.10294e-33	4.16444e-33
TRMT112	6.98694	6.21608	-0.770866	4.89737e-29	1.08254e-28
ZC3HC1	4.78459	3.50082	-1.28377	1.46379e-34	9.86279e-34
FOXA3	2.31552	0.0629589	-2.25256	7.97926e-36	8.3734e-34
PPP1R14A	5.16138	0.715757	-4.44562	1.99469e-34	1.07573e-33
SP110	2.43557	4.7769	2.34134	1.46384e-34	9.86279e-34
COMMD4	5.107	4.53644	-0.570567	5.29492e-17	7.80728e-17
KCMF1	4.90117	3.33146	-1.5697	1.46371e-34	9.86279e-34
HLA-H	0.0825747	5.60054	5.51797	1.26482e-34	9.86279e-34
SLC48A1	4.12878	3.79543	-0.333348	1.28727e-07	1.56247e-07
PCOLCE	4.39676	1.3371	-3.05966	1.46388e-34	9.86279e-34
SLC20A2	3.79662	2.74328	-1.05333	7.68117e-34	3.16004e-33
POLR2E	6.51663	5.05059	-1.46604	2.73851e-34	1.35685e-33
GNPDA1	4.30643	3.15295	-1.15349	5.57444e-25	1.02427e-24
ZNF821	2.40707	1.04852	-1.35854	1.72689e-33	6.25266e-33
IQSEC1	3.4067	4.008	0.601295	3.11237e-09	3.89903e-09
RPL32	10.412	7.58508	-2.82687	1.40742e-34	9.86279e-34
BNIP2	4.76375	5.97682	1.21307	4.10048e-33	1.36194e-32
LRGUK	0.228513	0.625187	0.396674	2.14681e-16	3.12112e-16
MFSD6L	0.00297679	1.02457	1.0216	1.82848e-34	1.02148e-33
MACC1	2.84491	1.2407	-1.60421	1.65871e-22	2.80087e-22
PHACTR4	3.62351	4.3431	0.719586	5.25397e-33	1.69611e-32
NDRG3	3.8995	4.26393	0.364431	5.85024e-17	8.6154e-17
TYMP	1.16044	4.55745	3.39701	4.02398e-34	1.86327e-33
SNX15	3.30377	4.29556	0.991795	1.15536e-32	3.53994e-32
SNAPC3	3.8322	3.96386	0.131661	8.87749e-05	0.000100902
MMRN2	1.18361	0.273105	-0.910501	8.2601e-32	2.26617e-31
ITPR1	4.08224	4.29618	0.213939	0.000691609	0.000769276
PEX11B	3.83598	4.19418	0.358204	1.82701e-18	2.78176e-18
BTD	2.72545	3.08706	0.361605	7.3105e-18	1.09757e-17
AHCTF1	4.98463	3.01701	-1.96762	1.46375e-34	9.86279e-34
TRMT2A	6.02203	4.12867	-1.89336	1.7332e-34	9.98644e-34
TRMT5	3.36617	1.79004	-1.57613	1.61219e-34	9.86279e-34
CSNK2B	7.88174	5.66893	-2.21281	1.45004e-34	9.86279e-34
CD248	0.219595	0.76241	0.542815	7.33365e-16	1.0544e-15
MAP4K5	3.45792	3.91537	0.457451	3.4889e-15	4.94993e-15
CCDC74B	2.24879	0.0723371	-2.17646	4.21371e-35	9.86279e-34
P2RX4	3.56808	4.33199	0.763907	1.40413e-24	2.54428e-24
FAM83H	3.47958	1.3207	-2.15888	4.78123e-33	1.55288e-32
TNPO1	4.99877	4.49188	-0.506886	2.10956e-17	3.13664e-17
RAP1GAP	4.09833	0.689187	-3.40915	2.10217e-34	1.11266e-33
TMEM126B	5.33155	3.82439	-1.50716	1.73325e-34	9.98644e-34
YIF1A	5.31641	4.00857	-1.30785	3.35401e-33	1.13614e-32
EHMT1	4.29967	4.69763	0.397963	1.65201e-15	2.35911e-15
ZNF879	0.507382	1.2667	0.759322	9.40457e-28	1.94664e-27
IQCE	2.37286	1.90324	-0.469621	3.69761e-09	4.62553e-09
ERCC8	3.06088	2.27891	-0.781968	1.3142e-32	3.99878e-32
FBP1	0.0924801	2.71605	2.62357	8.37677e-34	3.32604e-33
TNFRSF14	2.47591	4.03754	1.56163	1.5503e-22	2.6218e-22
C1orf56	1.52585	3.02783	1.50198	3.40078e-34	1.61243e-33
TAOK1	3.06498	3.68025	0.615277	4.26279e-19	6.58515e-19
ATP2B4	3.69891	5.60172	1.90281	1.50765e-31	4.00658e-31
RAB3GAP1	4.36905	3.9377	-0.431348	2.41492e-19	3.75198e-19
CCL28	0.0447198	1.68741	1.64269	6.50032e-33	2.06171e-32
AGAP4	3.84974	0.747707	-3.10204	1.46375e-34	9.86279e-34
TSPAN32	2.39814	5.00458	2.60644	1.62171e-28	3.47555e-28
KPNA6	3.99041	4.6708	0.680387	2.3709e-34	1.21647e-33
CSNK1G1	2.67192	3.55919	0.887264	1.03952e-32	3.20455e-32
MOCS2	4.12573	3.03617	-1.08956	3.4865e-31	8.96517e-31
PPP2R3C	3.53487	4.2614	0.726535	2.72664e-30	6.54421e-30
FAM156A	3.33313	0.0780415	-3.25508	1.46367e-34	9.86279e-34
ZNF75A	3.24322	3.48569	0.242462	9.11918e-07	1.08639e-06
CYBRD1	3.90228	4.89942	0.997138	7.86731e-23	1.34307e-22
TACO1	4.03937	3.22839	-0.810985	3.34587e-32	9.59969e-32
HSPA12B	0.335507	0.88711	0.551604	3.47407e-24	6.20044e-24
N4BP2L1	0.444366	4.04002	3.59565	1.46384e-34	9.86279e-34
PRSS53	1.65913	3.81906	2.15993	1.46379e-34	9.86279e-34
ATP11B	4.3101	4.47839	0.168282	0.000118165	0.000133993
AMIGO3	0.198324	3.14837	2.95005	1.04287e-34	9.86279e-34
ANO6	3.58247	4.46584	0.883368	4.05257e-23	6.97764e-23
PITX1	4.23356	0.197111	-4.03645	7.24489e-32	1.99575e-31
RHBDF1	3.09882	1.45836	-1.64046	1.6515e-21	2.71195e-21
HSP90AB4P	0.0535083	1.46857	1.41506	1.70685e-34	9.98435e-34
RNF135	0.1297	4.24442	4.11472	1.45158e-34	9.86279e-34
FABP5	3.9551	2.20368	-1.75142	1.34548e-32	4.08463e-32
ALS2CL	0.380667	1.61447	1.2338	3.26679e-23	5.64465e-23
CTBS	3.60621	4.39296	0.78675	7.33877e-25	1.34257e-24
TMSB15A	1.39482	0.255362	-1.13946	1.79523e-29	4.0718e-29
H19	4.13687	0.837243	-3.29962	1.28307e-31	3.43516e-31
INPP5B	3.634	3.88189	0.24789	7.34866e-08	8.96346e-08
KCTD15	3.28205	2.4671	-0.814951	4.99709e-09	6.23509e-09
IFIT5	0.0854872	2.02901	1.94352	1.46375e-34	9.86279e-34
COASY	5.35519	4.33342	-1.02177	3.56855e-34	1.67861e-33
RPS6KA2	0.439839	1.86076	1.42092	7.00066e-23	1.19723e-22
EXD2	2.34691	2.65314	0.306226	1.16434e-09	1.47165e-09
APP	0.870391	4.43622	3.56583	3.32701e-20	5.28234e-20
CYP7B1	0.0480057	1.36785	1.31984	1.31582e-23	2.30268e-23
SNORD51	1.52754e-05	2.77771	2.77769	4.47107e-35	9.86279e-34
IFT52	3.56478	4.01233	0.447553	3.29164e-18	4.98434e-18
NRBP2	3.44617	1.79819	-1.64798	1.37797e-26	2.69976e-26
SMARCA5	4.61276	5.43428	0.821513	1.83058e-27	3.73931e-27
FAM24B	2.96998	1.83239	-1.13759	1.83593e-20	2.93754e-20
FBXO33	2.12789	3.55263	1.42473	1.46379e-34	9.86279e-34
DNALI1	2.19395	0.43269	-1.76126	1.46371e-34	9.86279e-34
IPMK	1.91147	2.52619	0.61472	1.93253e-19	3.01136e-19
UBTD2	0.338317	3.35495	3.01663	3.32063e-34	1.58088e-33
ANK1	4.53608	2.18346	-2.35262	6.98494e-19	1.07412e-18
UGGT1	3.82757	4.97281	1.14524	4.63309e-32	1.30552e-31
ASB1	3.59769	2.91854	-0.679152	3.88629e-29	8.65176e-29
GTF2E1	3.2088	2.76146	-0.44734	2.82286e-20	4.49186e-20
POLR2H	5.93047	4.21247	-1.718	2.42874e-34	1.23829e-33
TBC1D9	0.0632402	1.65755	1.59431	9.42356e-34	3.65794e-33
SSX2IP	4.86822	2.67009	-2.19814	8.25134e-34	3.28168e-33
SNORD36C	1.52754e-05	4.68503	4.68502	4.47148e-35	9.86279e-34
CMTM4	3.19201	2.20353	-0.988481	7.69489e-16	1.1059e-15
TSPAN5	1.08399	1.78787	0.703885	5.44146e-08	6.65651e-08
HSPA5	7.87174	7.21538	-0.65636	5.49171e-19	8.4621e-19
IFT140	2.41716	2.61088	0.19372	0.000864623	0.000958915
ASAH2B	2.87787	0.0206177	-2.85725	1.88974e-39	2.64431e-37
SNORD24	1.52754e-05	3.18855	3.18853	4.47148e-35	9.86279e-34
LTA4H	4.50272	6.33159	1.82887	2.9797e-33	1.02269e-32
MPZ	3.60143	1.50154	-2.09989	2.67443e-34	1.33106e-33
RER1	6.25884	5.04537	-1.21347	1.46367e-34	9.86279e-34
MON1A	2.49039	1.8006	-0.689794	7.49776e-26	1.42791e-25
CNPY4	2.46629	2.76009	0.293801	1.59917e-08	1.97552e-08
TP63	1.21445	0.303515	-0.910936	1.26513e-26	2.48554e-26
PPP6R2	4.41389	4.73173	0.31784	1.09649e-13	1.50446e-13
PLAC8	1.05094	6.25713	5.2062	1.46371e-34	9.86279e-34
ZNF785	2.6724	3.1454	0.473005	1.77999e-18	2.71085e-18
CIRBP	6.7293	5.80437	-0.92492	2.97931e-29	6.68528e-29
SPIN3	2.02238	0.953764	-1.06862	2.28232e-26	4.42762e-26
YIPF2	5.07941	4.56777	-0.511636	1.00971e-18	1.54625e-18
ZNF69	1.37399	2.93944	1.56545	5.32656e-32	1.4875e-31
NCOR1	4.26983	5.89314	1.62331	7.86531e-34	3.17423e-33
USP2	2.3791	0.367896	-2.0112	7.14953e-34	3.00436e-33
TEAD4	3.53674	0.646273	-2.89046	2.66158e-34	1.33106e-33
CDR2L	2.6014	0.294288	-2.30711	8.24921e-34	3.28168e-33
TRRAP	3.60085	4.25605	0.655208	8.87566e-24	1.56022e-23
EIF3D	6.86723	7.51589	0.648662	3.36828e-24	6.01557e-24
ZNF684	2.43763	1.79588	-0.641753	1.29496e-24	2.3487e-24
HIGD1A	6.22632	3.72006	-2.50625	1.46388e-34	9.86279e-34
TMCO6	3.75199	3.15361	-0.59838	1.00533e-24	1.8301e-24
SKP1	7.77801	5.45071	-2.3273	1.45967e-34	9.86279e-34
SUOX	3.70338	3.262	-0.441381	2.25636e-17	3.35164e-17
KBTBD8	2.11951	1.41069	-0.70882	9.44083e-18	1.41427e-17
DPY19L1	3.93147	3.04139	-0.89008	8.36228e-24	1.47186e-23
HLA-F	1.25698	4.43261	3.17563	4.35003e-33	1.43043e-32
DLEU2L	0.380064	0.912632	0.532568	1.15842e-25	2.18831e-25
LGALS2	0.546716	2.40187	1.85516	1.89805e-07	2.29626e-07
IVNS1ABP	5.31468	4.7442	-0.570485	9.26434e-13	1.24689e-12
TBC1D17	3.45915	4.02784	0.568695	6.88659e-18	1.03456e-17
CARS	5.0718	4.0801	-0.9917	8.05429e-34	3.22531e-33
ZNF148	2.3411	3.41898	1.07788	2.7426e-33	9.48186e-33
TRIM7	2.81839	0.589582	-2.22881	1.94473e-33	6.96474e-33
PLK2	0.291125	1.59159	1.30047	1.65611e-28	3.54864e-28
GON4L	4.41826	3.82725	-0.591007	4.42272e-32	1.25024e-31
LONP1	5.92739	4.40022	-1.52717	1.49927e-34	9.86279e-34
C1QL3	0.519716	1.27034	0.750629	8.31837e-26	1.5807e-25
SLC27A3	2.20848	3.64498	1.4365	1.71894e-26	3.35599e-26
TEF	1.26895	0.993258	-0.275688	1.65169e-11	2.16847e-11
LEAP2	1.53346	1.22669	-0.306768	5.71929e-09	7.12239e-09
ODF2	5.31988	4.48019	-0.839697	5.62735e-34	2.47445e-33
PCDHGA10	0.0618753	2.06366	2.00179	1.46302e-34	9.86279e-34
NFKBIE	3.24899	2.92564	-0.323351	6.14617e-11	7.97541e-11
SENP6	4.44179	4.68006	0.23827	3.32604e-08	4.0802e-08
HINT2	4.42026	3.23256	-1.1877	6.83947e-31	1.71214e-30
USP30	2.81136	2.37479	-0.43657	2.07018e-22	3.48488e-22
SNORA53	1.73174	2.64855	0.916808	1.2494e-17	1.86715e-17
CS	6.30329	6.40941	0.106119	0.00030486	0.000342696
CTNNAL1	4.76025	2.77043	-1.98982	3.16481e-34	1.51982e-33
TRIM71	0.0135941	1.54324	1.52964	3.42169e-27	6.88581e-27
TSEN2	3.8074	3.17596	-0.631442	4.92783e-23	8.4643e-23
BEGAIN	0.960681	0.714365	-0.246316	5.66169e-10	7.20617e-10
ZSCAN5A	2.78418	1.50706	-1.27711	7.68095e-34	3.16004e-33
ANKRD6	0.442116	1.5032	1.06108	4.66905e-33	1.52275e-32
GNAI1	0.173616	2.58612	2.41251	8.77944e-29	1.90707e-28
IRGQ	2.4328	2.08842	-0.344388	1.30203e-08	1.61057e-08
TTC33	3.23704	2.22803	-1.009	4.74249e-32	1.33395e-31
MLC1	1.30488	5.31197	4.00709	3.19917e-33	1.08936e-32
STIM1	4.59562	5.33491	0.739289	2.80787e-27	5.67749e-27
IFI16	2.41154	6.08959	3.67805	1.46367e-34	9.86279e-34
PPIF	5.77942	5.48618	-0.29324	0.000886144	0.000982604
BRD1	2.98974	4.23925	1.24951	1.46367e-34	9.86279e-34
SNORA1	0.157732	3.15661	2.99888	9.55582e-33	2.96289e-32
CWC25	3.7201	4.57774	0.857637	1.74082e-32	5.20154e-32
EIF4A1	8.13937	7.88386	-0.255504	9.19005e-07	1.09462e-06
DOCK9	3.39261	0.637199	-2.75541	1.6121e-34	9.86279e-34
NCOA6	2.92129	4.09561	1.17432	2.97987e-33	1.02269e-32
DIS3	4.07692	3.7693	-0.307615	6.29713e-16	9.07159e-16
FCRL2	0.0140517	0.991372	0.97732	1.36233e-34	9.86279e-34
CAMP	0.168251	1.00076	0.832505	9.98519e-13	1.34294e-12
USP12	3.43504	3.98722	0.552183	3.29671e-20	5.2356e-20
OS9	5.696	7.05619	1.3602	4.64343e-34	2.10359e-33
RPUSD3	5.24929	3.88148	-1.36781	3.14493e-31	8.11643e-31
S1PR2	1.47492	0.653598	-0.821323	5.23508e-30	1.2304e-29
ADRB1	0.0777369	0.924854	0.847117	3.05196e-14	4.23379e-14
TRIM34	1.70548	3.28639	1.58091	4.52743e-32	1.27664e-31
HDAC2	6.25582	4.40995	-1.84588	1.46319e-34	9.86279e-34
SRRD	3.552	3.91108	0.359081	8.21605e-17	1.20557e-16
CLSTN1	4.07217	5.34006	1.2679	4.96796e-32	1.39411e-31
EHBP1L1	4.60211	5.2902	0.688096	3.31472e-13	4.50486e-13
PLSCR4	1.31922	0.634757	-0.684464	1.74776e-15	2.49479e-15
PCDH12	0.114558	0.840428	0.72587	3.35429e-33	1.13614e-32
RGL1	0.122766	0.670322	0.547556	9.95147e-25	1.81183e-24
ERBB3	2.00744	0.0662659	-1.94117	1.46362e-34	9.86279e-34
ZNF583	1.47925	1.6381	0.158848	0.000579915	0.000646634
BLVRB	7.64398	4.78963	-2.85434	1.06276e-32	3.27311e-32
UNC119B	3.85604	4.09923	0.243186	4.07821e-06	4.79097e-06
SATB1	0.80359	6.28085	5.47726	1.46362e-34	9.86279e-34
REEP6	5.10649	1.67989	-3.4266	2.00329e-34	1.07573e-33
DOC2A	1.11644	2.31431	1.19787	1.61137e-22	2.72325e-22
PRKDC	5.99232	5.66276	-0.329554	6.77715e-05	7.72601e-05
TGM1	1.2664	0.78123	-0.485167	2.27831e-24	4.09658e-24
GNAI2	5.06455	7.81752	2.75297	1.46237e-34	9.86279e-34
KDM3A	4.89353	4.64713	-0.246402	6.14789e-06	7.18839e-06
IGSF10	0.760585	2.94825	2.18767	5.50146e-08	6.72855e-08
ANGEL1	3.01802	3.83561	0.817588	4.7474e-31	1.20742e-30
KLHL18	4.30509	3.22681	-1.07828	7.1368e-33	2.25373e-32
ATAD2B	2.80092	3.36643	0.565501	4.07795e-24	7.25532e-24
POLR2J3	5.74146	2.03743	-3.70403	1.46388e-34	9.86279e-34
FAM72B	4.4409	0.931579	-3.50932	1.46384e-34	9.86279e-34
SCRN1	0.567524	2.43644	1.86892	2.55964e-17	3.79889e-17
CLEC4C	0.0130266	0.720188	0.707162	2.90286e-14	4.02879e-14
SNRPE	7.38948	3.76404	-3.62544	1.46315e-34	9.86279e-34
TBX18	3.37461	0.102955	-3.27166	8.8878e-36	9.24712e-34
SPRY1	0.796996	2.36892	1.57192	1.43017e-13	1.95766e-13
FABP4	1.1465	1.01709	-0.129403	0.000758815	0.000842951
SUMO2	7.37858	5.93506	-1.44351	2.64422e-33	9.191e-33
ARHGAP33	3.22031	3.87097	0.650661	2.94105e-12	3.91743e-12
TRAPPC10	3.95512	4.61703	0.661908	2.2293e-31	5.83973e-31
IL9R	2.54563	4.37504e-06	-2.54563	5.91718e-53	3.60175e-50
NAGK	3.37363	4.78686	1.41323	3.84695e-32	1.09582e-31
ATF7IP	3.45277	4.65724	1.20448	9.40667e-31	2.32881e-30
AGBL3	1.7073	0.757352	-0.949943	1.98725e-31	5.22859e-31
CUEDC1	1.81389	1.32486	-0.48903	6.89935e-06	8.05387e-06
OTUB1	5.03335	5.22915	0.195801	1.36872e-06	1.62408e-06
C8orf37	1.48858	1.75755	0.268968	1.84838e-05	2.13678e-05
WDR25	2.42446	1.80594	-0.618512	2.08156e-27	4.23835e-27
PPP1R2	4.61967	3.81372	-0.805946	1.30979e-29	2.99555e-29
FLT3LG	2.35714	2.68308	0.325948	0.000290262	0.000326408
GNRHR	0.364283	0.626469	0.262185	1.78948e-07	2.16707e-07
KIAA1191	4.8222	4.49642	-0.325782	1.49154e-22	2.52419e-22
SF3B5	6.80618	5.96851	-0.837669	2.8027e-31	7.27447e-31
MPL	0.0140357	2.88427	2.87024	9.89712e-35	9.86279e-34
RTN4IP1	3.72503	2.06228	-1.66275	1.46392e-34	9.86279e-34
NME6	3.84036	3.55199	-0.288379	4.00475e-14	5.5429e-14
NAALAD2	0.685857	0.631934	-0.0539235	5.62493e-05	6.42335e-05
P4HA1	6.3434	4.3672	-1.9762	1.46371e-34	9.86279e-34
CACNA2D4	0.730388	2.67089	1.9405	3.33771e-24	5.96185e-24
CNOT6	3.72629	4.16927	0.442981	1.31464e-17	1.96285e-17
FAM83D	4.54899	1.35948	-3.18951	1.46384e-34	9.86279e-34
TTC12	2.82844	1.16359	-1.66485	3.08974e-34	1.49375e-33
NAAA	2.12107	3.85362	1.73255	2.03935e-33	7.27153e-33
TMEM65	1.98586	3.25698	1.27112	2.78045e-25	5.17371e-25
SNORD109A	1.52754e-05	0.953862	0.953847	1.04287e-20	1.68011e-20
FKBP8	6.60886	6.96389	0.355026	8.2795e-08	1.00867e-07
CAMK2D	0.287435	1.4653	1.17787	1.88942e-26	3.68007e-26
ADSSL1	2.69776	0.800392	-1.89737	1.19419e-33	4.47841e-33
RHOF	1.92489	4.2563	2.33141	1.46379e-34	9.86279e-34
CCDC82	4.28416	3.36098	-0.923178	8.20631e-31	2.04051e-30
TAS2R31	0.859957	1.47766	0.617707	1.17121e-16	1.71216e-16
C19orf53	5.88455	4.89055	-0.993991	1.40034e-29	3.19775e-29
RBP7	0.182205	0.76618	0.583975	1.31388e-10	1.69211e-10
GOLGA4	3.79516	4.19305	0.397885	2.38918e-13	3.25756e-13
TANK	4.61694	5.00286	0.385918	4.6348e-11	6.03158e-11
TBC1D22B	3.75286	3.6253	-0.127557	0.000431374	0.000482772
CYC1	6.66113	5.52252	-1.13861	3.42281e-32	9.81398e-32
BRD7	4.99059	4.29062	-0.699965	1.76831e-33	6.38817e-33
SEPHS1	4.49548	3.14356	-1.35192	1.46371e-34	9.86279e-34
NMD3	5.52148	4.02234	-1.49915	1.46371e-34	9.86279e-34
STX4	4.37925	4.66477	0.285526	7.02183e-12	9.28196e-12
DLEU1	4.38721	3.00317	-1.38405	1.77568e-34	1.00777e-33
RNF6	3.61372	4.15116	0.537449	9.61769e-26	1.82135e-25
BANP	3.3818	2.78562	-0.596176	3.18479e-29	7.13443e-29
TMEM64	3.04791	2.48784	-0.560075	1.76416e-12	2.35913e-12
AFTPH	3.55121	5.08636	1.53515	1.46379e-34	9.86279e-34
RPL37	10.0344	9.06569	-0.968662	4.80616e-30	1.13229e-29
ENO3	3.65319	2.18747	-1.46573	9.95364e-32	2.70701e-31
AFG3L1P	3.73445	2.72086	-1.01358	1.9554e-34	1.05842e-33
RUSC1	4.34967	2.97138	-1.37829	2.08827e-33	7.4264e-33
RHOU	0.0711945	2.42471	2.35351	1.77464e-34	1.00777e-33
DAP3	6.85755	5.92006	-0.937486	1.49782e-34	9.86279e-34
NTNG2	0.320506	3.30874	2.98823	4.57579e-30	1.07953e-29
DKC1	6.39793	5.69688	-0.701059	1.03485e-28	2.23991e-28
FYN	3.03408	4.33571	1.30163	6.84745e-22	1.13778e-21
DBNDD2	4.67862	2.18059	-2.49803	9.52138e-34	3.67991e-33
NAF1	3.67862	3.02026	-0.658366	2.08986e-29	4.72773e-29
ARHGEF2	5.34114	6.34139	1.00026	3.01565e-34	1.46462e-33
TK2	2.66351	3.1895	0.525988	1.04295e-11	1.3743e-11
SUMO4	0.169547	1.51744	1.34789	2.35612e-34	1.21647e-33
UXS1	3.98149	4.15409	0.172593	0.000403593	0.000452139
EPB41L5	2.97335	0.619227	-2.35413	1.46392e-34	9.86279e-34
BIRC6	4.07777	4.9539	0.876132	2.12351e-24	3.82276e-24
STK39	1.2187	3.27563	2.05693	1.46392e-34	9.86279e-34
GBP2	2.69711	3.92929	1.23218	1.0267e-16	1.50289e-16
TOP2A	6.19141	4.86055	-1.33086	2.79448e-21	4.56117e-21
TMEM181	3.65214	3.88818	0.236042	2.15964e-08	2.66086e-08
SNORA16A	0.568495	3.31323	2.74473	1.97074e-34	1.06527e-33
ANXA1	7.822	8.15811	0.336107	7.69716e-06	8.97314e-06
FAM98B	4.05845	3.21668	-0.841767	2.16666e-24	3.89929e-24
LRRC56	1.81529	1.35698	-0.458311	2.90027e-12	3.86353e-12
TOR2A	3.83767	3.57192	-0.265743	6.46842e-06	7.55808e-06
RALGPS1	1.31042	1.06607	-0.244347	1.93688e-07	2.34257e-07
HDAC1	6.32108	5.68787	-0.633207	7.15495e-31	1.78823e-30
TSPAN33	0.518808	3.81196	3.29315	1.53633e-34	9.86279e-34
KCTD4	0.0395064	0.882401	0.842894	2.75544e-34	1.36349e-33
C5orf51	3.97468	3.7711	-0.203573	0.000317787	0.000357063
GPR75	1.63005	2.64876	1.01871	1.38356e-30	3.38127e-30
HAPLN2	1.6808	0.0752485	-1.60555	1.32932e-34	9.86279e-34
KCTD10	3.89434	2.9785	-0.915847	2.05205e-34	1.09521e-33
SMYD4	2.37275	3.11056	0.737809	5.08553e-25	9.35157e-25
CARD6	2.19482	3.18036	0.985543	1.3781e-26	2.69976e-26
JUND	5.68643	7.45401	1.76757	1.80985e-33	6.52571e-33
TACC1	3.64269	4.82235	1.17966	4.66931e-33	1.52275e-32
RPPH1	3.06198	4.1231	1.06112	3.36261e-09	4.21084e-09
SETDB1	4.37856	5.00324	0.624681	2.24202e-33	7.919e-33
RHOT1	4.33031	4.15406	-0.176246	9.98471e-06	1.16154e-05
RFPL4B	3.35109	0.000380959	-3.35071	1.46769e-51	4.96284e-49
SNORA16B	0.405253	2.88302	2.47777	1.56866e-26	3.06752e-26
RAB4A	4.28034	4.56513	0.284799	6.65297e-10	8.4546e-10
SKA1	4.19654	2.07416	-2.12238	7.50002e-34	3.12022e-33
SDC3	4.47514	0.857268	-3.61787	3.35439e-33	1.13614e-32
ZNF750	0.224935	0.700132	0.475197	5.41083e-29	1.19279e-28
DUSP28	2.05333	2.20811	0.154773	0.000293573	0.0003301
RMRP	2.21463	4.46645	2.25182	3.05159e-28	6.46484e-28
PAEP	1.98981	0.00438761	-1.98542	3.10756e-42	5.40405e-40
VPREB1	1.52754e-05	1.23218	1.23217	1.80329e-26	3.5173e-26
ABR	1.3471	4.55535	3.20826	5.62865e-34	2.47445e-33
ARHGAP22	2.92098	1.98549	-0.935487	9.28246e-10	1.17618e-09
NUDT7	3.01373	1.99747	-1.01626	3.26389e-17	4.82965e-17
ATP2A2	6.03605	5.37652	-0.659531	7.49113e-31	1.86821e-30
NCAPH	4.74058	2.66281	-2.07778	1.77563e-34	1.00777e-33
MTF1	2.13603	3.22783	1.0918	7.68073e-34	3.16004e-33
RABEP1	3.82402	4.46314	0.639125	3.3788e-25	6.26437e-25
TPSB2	0.229552	2.51488	2.28532	1.76137e-19	2.74711e-19
ARHGAP42	1.41493	0.242545	-1.17239	2.13146e-32	6.29916e-32
MAPK8IP1	1.91398	0.455315	-1.45866	1.57369e-34	9.86279e-34
DOCK7	2.2157	2.48386	0.268154	6.69898e-08	8.17756e-08
LPAR1	0.155364	0.888703	0.733338	3.54726e-16	5.13873e-16
CCDC92	2.07462	2.83482	0.760204	5.06034e-18	7.62843e-18
ZYX	6.20274	8.0358	1.83306	1.376e-32	4.17418e-32
EMP1	0.766544	3.40294	2.6364	8.2728e-32	2.26762e-31
RPL23AP53	3.0011	1.5696	-1.4315	1.04235e-31	2.82791e-31
PPIA	9.54309	4.98639	-4.5567	1.45128e-34	9.86279e-34
IPO13	3.48994	3.81319	0.323251	1.35608e-10	1.74573e-10
AP3S2	4.32248	3.07742	-1.24507	1.46379e-34	9.86279e-34
ALKBH4	3.13738	2.77986	-0.357518	1.19227e-10	1.53696e-10
BLZF1	3.97491	3.37275	-0.602162	6.71799e-24	1.18713e-23
SMC5	3.25633	4.58056	1.32423	5.114e-34	2.28547e-33
JAKMIP2	0.0282168	1.00848	0.980268	2.99916e-33	1.029e-32
SORL1	0.130101	5.87994	5.74983	1.46367e-34	9.86279e-34
QDPR	3.78424	4.1486	0.364356	1.10781e-14	1.55397e-14
LGR4	2.82225	0.721617	-2.10063	3.29221e-31	8.47701e-31
COX18	3.38928	2.4875	-0.901776	2.35114e-33	8.26033e-33
IRX3	0.0883626	1.44259	1.35422	2.14351e-14	2.98547e-14
RBM38	4.88832	4.48626	-0.402064	2.11759e-05	2.44268e-05
AKAP9	3.93881	4.54081	0.601997	4.83213e-14	6.67531e-14
EDF1	6.96612	6.67431	-0.291802	3.74767e-13	5.08815e-13
LILRA5	0.141714	2.61605	2.47434	2.47009e-25	4.60677e-25
PAGE4	1.9398	0.00214154	-1.93766	1.07201e-50	2.96582e-48
SPPL2B	5.09936	5.54337	0.444012	1.31881e-13	1.80583e-13
FAM171A2	2.30893	0.896098	-1.41283	4.88231e-25	8.99011e-25
ALPK1	2.61228	3.26943	0.657146	2.45459e-28	5.2185e-28
CRTAM	0.0328632	0.812116	0.779252	1.90652e-33	6.84058e-33
NR2C1	4.1149	3.8316	-0.283301	1.00801e-11	1.32899e-11
ZNF470	0.0658062	1.04395	0.978146	2.09474e-34	1.11266e-33
NDN	2.02904	1.37371	-0.655338	0.000466166	0.000521087
MTMR7	1.18945	2.05463	0.86518	2.786e-24	4.99122e-24
MRPS36	5.0222	3.26554	-1.75667	7.86689e-34	3.17423e-33
PLA2G4A	0.200024	3.16127	2.96125	1.57034e-33	5.73359e-33
SEMA4C	4.86216	2.33261	-2.52955	1.46367e-34	9.86279e-34
NUP98	5.17896	5.32169	0.142729	2.55325e-05	2.9388e-05
PIGX	3.85743	3.20175	-0.655688	1.91987e-21	3.14862e-21
SLC19A2	3.5761	2.0019	-1.5742	1.86713e-32	5.55742e-32
PILRA	1.30472	4.3296	3.02488	1.95558e-34	1.05842e-33
POLI	2.69157	3.03035	0.338778	2.57003e-11	3.36036e-11
RAP1GAP2	0.378735	4.24471	3.86597	1.46388e-34	9.86279e-34
NFATC4	1.67061	0.154384	-1.51622	6.83987e-33	2.16545e-32
FAU	8.46835	7.56945	-0.898896	2.96131e-30	7.08631e-30
HNRNPL	7.44545	5.94164	-1.50381	1.46031e-34	9.86279e-34
DEPDC1	3.66394	1.664	-1.99994	6.05204e-33	1.93065e-32
TRMT6	2.93196	3.23031	0.29835	1.06884e-09	1.35249e-09
AVL9	4.45398	4.06472	-0.38926	1.40676e-17	2.09923e-17
DIAPH1	6.24315	6.74253	0.499377	7.07395e-14	9.73888e-14
SERTAD3	3.96219	2.87131	-1.09088	2.75619e-26	5.33235e-26
ARL1	5.25116	3.88555	-1.36561	1.46371e-34	9.86279e-34
COX7C	8.26647	7.9842	-0.28227	3.30814e-06	3.89534e-06
NAPSB	0.942858	3.25379	2.31093	1.48008e-17	2.2077e-17
ERP44	3.97132	4.53137	0.560048	9.46223e-23	1.61164e-22
PPIE	5.72352	3.002	-2.72152	1.46367e-34	9.86279e-34
TAF4B	2.96078	2.56335	-0.397437	9.39615e-07	1.11884e-06
PCID2	4.40683	4.22838	-0.178451	2.55701e-08	3.14504e-08
SARM1	0.485806	2.65071	2.16491	3.83551e-34	1.7875e-33
SMAP2	6.06928	6.77386	0.704581	1.19319e-15	1.70899e-15
SRF	4.20477	4.43866	0.233892	2.0877e-08	2.57327e-08
LTB	0.957204	3.64441	2.6872	2.4291e-34	1.23829e-33
SLC6A8	7.62644	1.22472	-6.40172	1.46151e-34	9.86279e-34
SULT1A3	2.84558	0.620252	-2.22533	1.53624e-34	9.86279e-34
MICAL3	3.28106	1.83526	-1.4458	3.24179e-34	1.54759e-33
MEGF9	2.28574	3.89788	1.61213	4.0619e-29	9.03279e-29
USP45	3.77969	2.11383	-1.66587	2.6745e-34	1.33106e-33
CHMP4C	2.63584	0.12347	-2.51237	5.00446e-35	9.86279e-34
FAM83A	5.57418	0.529604	-5.04458	1.46362e-34	9.86279e-34
TATDN1	4.9587	3.66244	-1.29626	2.90926e-32	8.41889e-32
DENND5A	4.89419	5.1565	0.262312	9.11239e-10	1.15505e-09
APOBEC3C	5.13323	6.28055	1.14732	1.53579e-34	9.86279e-34
COX11	4.09968	3.62547	-0.474209	1.45542e-15	2.08017e-15
AKIRIN2	5.01636	5.33598	0.319619	2.79705e-08	3.4375e-08
SUN2	4.4607	6.62281	2.1621	1.46349e-34	9.86279e-34
NRP1	0.270599	0.806681	0.536082	2.82011e-05	3.24197e-05
RNF126	4.86819	4.5361	-0.332096	5.90944e-11	7.67149e-11
RAD54L2	2.21525	3.57773	1.36248	1.69193e-34	9.90618e-34
HSPB3	2.06408	0.00911746	-2.05496	4.89672e-47	1.06448e-44
ZC3H10	1.40457	2.42537	1.02079	2.84163e-33	9.79781e-33
SCARNA1	0.169936	0.894751	0.724816	5.54451e-23	9.5128e-23
MFF	4.83555	4.64837	-0.18718	2.82283e-10	3.61556e-10
MSRB2	3.54166	3.29769	-0.24397	2.11761e-05	2.44268e-05
MAGEA4	1.82317	0.00160105	-1.82157	5.19426e-52	2.03981e-49
ATRX	2.88245	4.92641	2.04396	1.86339e-34	1.0288e-33
NLRC3	0.192736	3.65114	3.4584	1.46388e-34	9.86279e-34
HIST1H2AL	1.55912	0.673969	-0.885149	1.77472e-23	3.08889e-23
ALDH1B1	3.77254	2.72547	-1.04706	3.88591e-29	8.65176e-29
CNTLN	0.0295089	1.78835	1.75884	1.45745e-34	9.86279e-34
ZNF394	3.93376	4.6652	0.73144	1.3729e-23	2.4005e-23
CTCF	3.98085	5.15489	1.17404	1.46379e-34	9.86279e-34
HOMER3	2.49514	5.04385	2.5487	1.53628e-34	9.86279e-34
PSMB4	7.20258	6.07707	-1.12551	1.49698e-34	9.86279e-34
SLC33A1	3.95428	3.40266	-0.551618	9.58665e-29	2.07912e-28
ERCC5	4.15373	4.85535	0.701624	7.20522e-29	1.57273e-28
IRAK4	3.34287	4.48284	1.13997	3.86527e-33	1.29374e-32
DDX58	0.942629	3.15928	2.21665	1.46379e-34	9.86279e-34
SNX22	1.36841	4.74733	3.37893	1.46367e-34	9.86279e-34
CCDC144NL	2.9048	0.103471	-2.80133	2.97848e-36	3.3885e-34
EIF4ENIF1	3.13805	3.89543	0.757382	1.85452e-33	6.67111e-33
ICA1L	1.17892	1.94649	0.767565	2.624e-20	4.1789e-20
TXNL4B	3.80973	3.07627	-0.733461	1.70615e-33	6.18581e-33
CENPB	3.66997	4.41008	0.740111	9.62715e-27	1.89753e-26
ZBTB48	4.45502	3.88703	-0.56799	4.50698e-24	8.0081e-24
ACOX3	2.36724	2.7822	0.414954	3.60232e-23	6.21451e-23
NFKBIL1	4.00426	2.90666	-1.0976	4.47401e-30	1.05693e-29
SLC39A11	3.28213	4.04325	0.761119	3.12262e-14	4.33092e-14
LAIR1	1.29513	6.95179	5.65666	1.46315e-34	9.86279e-34
NSFL1C	5.27644	4.44731	-0.829129	8.58768e-31	2.13153e-30
LYAR	5.09527	4.62601	-0.469261	3.38142e-15	4.79911e-15
DSN1	4.06991	3.76101	-0.308896	4.23685e-09	5.29574e-09
WNT5B	2.17687	0.428948	-1.74793	9.98637e-34	3.82463e-33
PPM1L	0.186899	1.93577	1.74887	1.53628e-34	9.86279e-34
ERAP2	1.35801	4.5685	3.21049	1.46388e-34	9.86279e-34
SLC25A4	3.86543	0.815002	-3.05043	1.46371e-34	9.86279e-34
NME2P1	0.832662	0.647259	-0.185404	0.000109064	0.000123754
LDLRAD2	0.789538	3.43686	2.64732	8.25206e-34	3.28168e-33
MATR3	5.20056	5.7679	0.567338	1.71911e-18	2.61944e-18
C1orf109	4.76355	2.59651	-2.16704	1.46379e-34	9.86279e-34
UQCRFS1	4.84462	5.61713	0.772516	5.71022e-32	1.5914e-31
EFHD1	2.6526	0.129993	-2.52261	1.42274e-34	9.86279e-34
SLC37A4	4.51844	3.68947	-0.828979	6.17195e-27	1.22824e-26
SMYD2	4.31935	3.91136	-0.407989	4.78986e-11	6.23271e-11
CENPA	4.82214	2.22941	-2.59273	1.46379e-34	9.86279e-34
OBSL1	3.74458	2.44418	-1.3004	2.35454e-13	3.21068e-13
CHEK1	5.10892	3.09583	-2.01309	7.68073e-34	3.16004e-33
TFAP2E	0.591427	2.01546	1.42404	2.80633e-34	1.38314e-33
EXOSC10	5.38195	5.16218	-0.219771	8.16129e-12	1.07752e-11
TMEM80	3.46533	3.7055	0.240176	2.82007e-05	3.24197e-05
DAD1	6.16332	6.75208	0.588759	1.04101e-19	1.6326e-19
ZACN	0.285592	3.56924	3.28364	1.46229e-34	9.86279e-34
RPA4	0.211503	1.13224	0.920738	4.78568e-30	1.12774e-29
RPIA	4.15326	4.34641	0.193146	3.22186e-05	3.69893e-05
FAM72A	4.57095	0.908005	-3.66295	1.46384e-34	9.86279e-34
RNF2	4.80752	3.67859	-1.12893	9.07843e-34	3.53771e-33
KAT5	4.40885	4.75308	0.344234	7.04673e-19	1.08337e-18
ECH1	6.15958	6.73105	0.571466	3.33047e-23	5.75087e-23
TMEM99	4.89608	0.973852	-3.92223	1.46367e-34	9.86279e-34
CCDC71	3.15979	3.80038	0.640587	1.46805e-26	2.87354e-26
PEX3	3.54086	3.25697	-0.283894	2.29162e-07	2.7658e-07
SIT1	0.0875551	1.68775	1.60019	1.47947e-34	9.86279e-34
PAK4	3.88041	3.06663	-0.81378	1.68019e-25	3.15291e-25
TNK2	3.34675	4.3861	1.03935	1.28489e-25	2.42232e-25
CD300E	0.0238729	2.61688	2.59301	3.31458e-26	6.39435e-26
NHLRC2	2.33558	3.71652	1.38094	5.08479e-32	1.42431e-31
EIF3F	6.78601	6.50008	-0.285934	6.73424e-10	8.55699e-10
N4BP2	2.52215	3.44567	0.923518	9.10203e-23	1.55159e-22
PLD6	2.4553	2.85071	0.395408	1.52627e-15	2.18067e-15
PVR	2.81433	2.9917	0.177363	1.85659e-05	2.14587e-05
CPM	0.234434	1.5405	1.30607	9.9101e-23	1.68698e-22
ZER1	3.2521	4.68557	1.43347	3.01609e-34	1.46462e-33
COQ7	3.38661	2.25944	-1.12717	3.8354e-34	1.7875e-33
UFSP2	4.17096	2.89574	-1.27522	1.46388e-34	9.86279e-34
GRN	5.41674	7.5239	2.10716	8.49048e-26	1.61188e-25
EBI3	0.752786	0.413734	-0.339052	5.2859e-17	7.79659e-17
DPH5	4.99402	3.68766	-1.30636	9.07843e-34	3.53771e-33
BTN3A2	2.5669	4.64494	2.07805	1.11718e-31	3.01472e-31
NSUN2	5.61423	4.58279	-1.03144	1.46379e-34	9.86279e-34
FAM120AOS	4.17106	3.61546	-0.555595	1.28383e-32	3.91027e-32
MYO1C	3.6208	1.84022	-1.78059	1.36138e-28	2.92897e-28
DCAF12	4.22208	4.97364	0.75156	2.52104e-21	4.11983e-21
ATAD3B	4.7709	3.23924	-1.53166	1.99145e-33	7.11742e-33
KCNN1	2.03445	0.161847	-1.87261	2.02636e-33	7.23583e-33
TFAM	5.72533	4.45694	-1.2684	1.65139e-34	9.89794e-34
ZNF460	1.31221	4.37834	3.06614	6.98044e-34	2.95164e-33
ZNF440	3.20317	3.00506	-0.198103	4.13618e-06	4.85673e-06
NUDT5	5.59021	5.44632	-0.143889	0.00056335	0.000628279
CDC42	6.63475	6.1254	-0.509354	1.22431e-20	1.96746e-20
ZNF777	3.54887	2.89859	-0.650283	7.19371e-26	1.37084e-25
EIF4EBP3	1.98751	4.48931	2.5018	1.46371e-34	9.86279e-34
GALK2	4.23044	3.05082	-1.17962	1.04742e-33	3.98254e-33
CYTH4	1.73412	4.44646	2.71234	3.97284e-29	8.83958e-29
GAB2	3.73233	4.91164	1.17931	5.97607e-28	1.24749e-27
ZNF354A	1.6656	2.97132	1.30572	3.51659e-33	1.18492e-32
WDR3	4.50836	3.81549	-0.69287	9.9328e-23	1.69013e-22
C18orf25	2.96233	3.82962	0.867289	1.16896e-32	3.5772e-32
CRADD	4.07315	2.47152	-1.60162	1.22512e-32	3.74051e-32
NFS1	4.42341	3.01076	-1.41265	1.46362e-34	9.86279e-34
IL15RA	3.32429	2.33864	-0.985644	1.32524e-25	2.49763e-25
ZHX2	0.0781576	2.73653	2.65837	1.46027e-34	9.86279e-34
ZNF160	3.80667	3.65011	-0.156564	0.000755999	0.000839899
PRDM11	0.436987	1.42019	0.983206	1.39416e-33	5.14433e-33
UBE2D2	6.3584	5.18731	-1.17109	8.05475e-34	3.22531e-33
GNA11	3.62573	1.77132	-1.85441	2.09856e-32	6.20396e-32
BTAF1	4.12027	4.99709	0.876815	1.66548e-26	3.25387e-26
CCDC136	3.99373	1.14095	-2.85278	3.40137e-34	1.61243e-33
MYCBP	4.88813	4.51724	-0.370885	2.3033e-12	3.07374e-12
AVIL	1.09227	1.37724	0.284969	3.11327e-05	3.57527e-05
ZNF324B	2.08011	1.52102	-0.559089	9.5051e-28	1.96711e-27
TNKS1BP1	3.64217	1.83156	-1.81061	1.07279e-33	4.06478e-33
L3MBTL4	0.0263748	0.865392	0.839017	1.53927e-23	2.68716e-23
APRT	6.78887	6.11049	-0.678374	5.39564e-22	8.98142e-22
C3	2.85732	0.51217	-2.34515	3.43459e-33	1.15943e-32
TRIM22	1.42502	6.05159	4.62657	1.46367e-34	9.86279e-34
TCOF1	4.90412	4.3133	-0.590824	2.92677e-25	5.43658e-25
THAP6	3.22002	2.09052	-1.1295	4.12098e-34	1.90273e-33
DHCR7	6.58428	3.22261	-3.36166	1.46354e-34	9.86279e-34
DEF8	5.06487	3.41002	-1.65485	2.87473e-34	1.41052e-33
NUDT12	3.52213	1.29351	-2.22862	1.46375e-34	9.86279e-34
MYL12B	7.26576	7.7716	0.505836	8.2192e-26	1.56258e-25
RAB3A	1.6779	1.10888	-0.569021	2.91689e-18	4.42129e-18
EML2	4.98395	3.3056	-1.67835	2.05205e-34	1.09521e-33
USP34	4.49083	5.40061	0.909775	5.72335e-26	1.0939e-25
GDA	3.5986	0.0649743	-3.53362	1.09303e-35	9.86279e-34
TAF1C	4.28849	4.62155	0.333062	9.58235e-08	1.16599e-07
HSD17B7	4.75622	1.7384	-3.01782	1.46354e-34	9.86279e-34
GABARAP	6.80397	8.39539	1.59142	4.14105e-33	1.37337e-32
RCOR3	4.38533	4.71376	0.328432	1.35508e-15	1.93926e-15
PTP4A1	5.94542	5.03979	-0.905631	2.33542e-25	4.36095e-25
LETMD1	5.64055	5.2213	-0.419255	3.23661e-20	5.14124e-20
RELT	3.42291	4.38184	0.958934	2.2895e-19	3.56037e-19
DCTN1	4.51822	4.95939	0.441165	2.16168e-23	3.75188e-23
USF1	4.56045	5.51344	0.952987	5.37919e-33	1.73107e-32
HLA-DPB1	1.13376	6.74586	5.6121	2.29545e-33	8.08306e-33
OGFRL1	0.172942	4.3454	4.17246	1.46379e-34	9.86279e-34
KCNJ1	0.00426233	0.957018	0.952756	5.55958e-35	9.86279e-34
TMEM160	3.16015	3.44841	0.288259	8.18369e-05	9.31035e-05
NDUFB5	6.16953	5.68295	-0.486575	3.62286e-12	4.81691e-12
INTS7	3.96074	4.40467	0.443926	1.21036e-16	1.76875e-16
CALM2	7.51434	8.47392	0.959589	1.24303e-25	2.34486e-25
TRA2B	6.46449	5.94412	-0.52037	1.78538e-20	2.85853e-20
SAFB2	4.63018	4.81215	0.181969	1.21517e-09	1.53527e-09
SLC29A1	5.2766	4.77262	-0.503984	4.84445e-12	6.42759e-12
NEURL2	0.948173	1.77919	0.831019	8.87583e-24	1.56022e-23
ARRDC3	4.1832	3.46549	-0.717708	6.0663e-11	7.87261e-11
RPL27	9.63605	9.7852	0.149146	7.55214e-05	8.59741e-05
UCHL1	0.542872	0.51577	-0.0271015	1.43534e-05	1.66404e-05
C5orf56	1.20165	4.09421	2.89256	1.46371e-34	9.86279e-34
MRPL40	6.02563	4.04522	-1.98041	1.46349e-34	9.86279e-34
SH3TC1	2.47268	3.15102	0.678346	3.04102e-06	3.58322e-06
STX11	1.35246	2.96816	1.6157	2.54015e-18	3.85599e-18
CPD	3.64391	4.68474	1.04083	3.20766e-20	5.09683e-20
SYP	1.98201	0.408591	-1.57342	1.46375e-34	9.86279e-34
CDV3	5.28977	6.12288	0.833114	6.55008e-30	1.5294e-29
THRA	3.2173	3.87096	0.653662	5.37641e-26	1.02913e-25
VCX	3.27022	0.0268243	-3.2434	7.26511e-40	1.09183e-37
BAZ2B	3.22167	4.22737	1.00571	6.99728e-31	1.74984e-30
PMPCB	5.69846	4.70128	-0.997172	1.57332e-34	9.86279e-34
MAP6D1	0.894701	1.88259	0.987894	1.76976e-28	3.78618e-28
ZNF713	0.958083	1.77133	0.813249	8.49232e-26	1.61188e-25
PIGK	3.70799	3.44584	-0.262149	6.55436e-08	8.00344e-08
TULP4	2.49608	1.89574	-0.600346	9.45529e-14	1.29938e-13
RNF183	1.56535	0.138731	-1.42662	1.45444e-34	9.86279e-34
GGT5	1.49711	2.46493	0.967818	8.31828e-05	9.46164e-05
ACTA1	1.74973	0.213614	-1.53611	7.4185e-28	1.54184e-27
OPA1	5.39105	4.38717	-1.00388	4.66931e-33	1.52275e-32
YWHAE	7.60341	7.78288	0.179461	0.000113009	0.000128183
ZMYM6	3.48823	3.90423	0.416005	1.21365e-20	1.95073e-20
RPL13	9.78032	9.34852	-0.4318	1.67759e-08	2.07113e-08
LRRC14	3.82847	3.47411	-0.354354	1.37838e-12	1.84893e-12
C18orf21	4.59914	3.674	-0.925146	2.1481e-32	6.33196e-32
ADNP	4.48291	5.60661	1.1237	5.63924e-33	1.80606e-32
ZSCAN16	0.155995	2.50173	2.34573	1.46139e-34	9.86279e-34
FLAD1	4.39089	3.53622	-0.854664	1.19663e-32	3.65667e-32
CAMK1D	0.245056	2.63233	2.38727	1.65163e-34	9.89794e-34
SNAPIN	3.98086	4.61457	0.633707	8.49615e-29	1.84619e-28
DDA1	4.92436	4.22337	-0.700993	2.21064e-24	3.97725e-24
RALGAPB	3.55073	3.72335	0.172619	1.26524e-08	1.5657e-08
KLC2	3.32468	1.95723	-1.36745	5.08451e-31	1.28868e-30
NT5C	4.76902	4.34939	-0.41963	1.18638e-11	1.56162e-11
CRYZ	4.87651	3.44515	-1.43136	1.65173e-34	9.89794e-34
FLI1	0.284991	6.19069	5.9057	1.46384e-34	9.86279e-34
BPNT1	4.69727	3.32741	-1.36986	1.46388e-34	9.86279e-34
DHRS2	4.41134	0.018599	-4.39274	3.83672e-37	4.67044e-35
ANKRD11	4.94861	4.60959	-0.339018	4.45524e-19	6.88069e-19
TCHP	3.44365	4.0887	0.645044	1.08939e-32	3.34745e-32
WWC3	0.983378	2.66028	1.6769	2.09875e-26	4.07661e-26
RNF181	6.74351	5.47859	-1.26493	1.12481e-33	4.23688e-33
FMR1	3.95908	3.54247	-0.416612	3.77924e-20	5.99098e-20
TTLL3	5.59606	4.79767	-0.798389	1.82893e-29	4.14602e-29
HEPH	5.04931	0.13033	-4.91898	1.42266e-34	9.86279e-34
PCBD2	2.64319	2.87962	0.236431	6.55665e-12	8.67545e-12
SLC39A13	3.30786	3.62356	0.315693	4.96772e-09	6.20035e-09
CDC73	3.7646	4.08373	0.319126	1.49478e-13	2.04517e-13
ISY1	4.29997	4.57083	0.270859	3.57072e-19	5.52726e-19
MAGEA1	4.87189	0.0204285	-4.85146	1.0718e-50	2.96582e-48
MPZL2	1.38331	0.616292	-0.767021	1.35556e-20	2.17436e-20
ECSIT	4.24163	3.98699	-0.254641	1.41059e-08	1.74397e-08
MCTP2	0.122686	3.06875	2.94606	6.6512e-34	2.83547e-33
NEURL4	3.49165	4.16786	0.676203	6.21968e-26	1.18732e-25
AURKAIP1	6.37208	4.11629	-2.25579	1.65158e-34	9.89794e-34
PSPC1	4.33395	4.61498	0.281025	1.12616e-23	1.97532e-23
GRHL1	2.42517	0.164178	-2.26099	1.4613e-34	9.86279e-34
CDC6	5.41796	3.11234	-2.30562	1.46384e-34	9.86279e-34
NRBP1	4.6453	5.04644	0.40114	1.50435e-19	2.35002e-19
WDR19	3.10037	2.60945	-0.490926	3.67575e-09	4.59866e-09
SIK1	0.25677	3.78906	3.53229	1.7609e-34	1.00777e-33
ALDH3A2	0.517551	3.32048	2.80293	3.48417e-34	1.64587e-33
TMED6	0.783765	1.78157	0.997801	1.73539e-30	4.21991e-30
EPHA1	1.08848	1.65989	0.571418	1.05456e-10	1.36116e-10
TRIM73	1.27408	0.445166	-0.828913	3.30687e-32	9.49623e-32
ZSCAN21	3.06093	2.78324	-0.277694	2.041e-08	2.51647e-08
PRSS21	5.26409	2.54689	-2.7172	6.41719e-08	7.83829e-08
EXOSC9	5.11096	4.16425	-0.946712	4.4536e-33	1.4611e-32
GEMIN5	3.44226	3.19342	-0.248844	5.4407e-05	6.21641e-05
ZNF266	4.07832	4.69946	0.621137	1.33549e-18	2.04001e-18
SOHLH2	2.5155	0.868089	-1.64741	4.29631e-33	1.41655e-32
DZIP1L	0.640947	0.51731	-0.123637	1.46212e-05	1.69428e-05
SLC25A42	3.69098	2.87449	-0.816489	1.29185e-19	2.02181e-19
SCML4	0.0070552	1.07222	1.06516	6.58048e-35	9.86279e-34
ACSL5	1.32563	4.81658	3.49095	1.46375e-34	9.86279e-34
NOD2	0.302233	2.40409	2.10186	7.36562e-29	1.60626e-28
RPS8	10.0969	10.3421	0.245181	2.27602e-11	2.97882e-11
ARRDC1	4.12552	5.39578	1.27026	2.98405e-30	7.1365e-30
KIAA1109	3.21872	3.65062	0.431904	2.84026e-12	3.78401e-12
PSME3	5.61893	5.31211	-0.306816	4.72437e-14	6.52927e-14
VPS33A	3.7463	3.98099	0.234686	3.88341e-16	5.62116e-16
DICER1	2.66139	4.54957	1.88818	4.02386e-34	1.86327e-33
FGR	0.693064	5.31942	4.62636	8.65495e-34	3.40439e-33
RPS15A	9.70331	7.8659	-1.83741	4.09714e-34	1.89421e-33
CHD8	3.76277	4.82945	1.06668	8.25087e-34	3.28168e-33
CCDC24	2.3777	1.43346	-0.944238	7.67483e-22	1.27405e-21
CNP	4.04477	4.29143	0.246661	8.64931e-14	1.18916e-13
GADD45GIP1	4.54541	4.74069	0.195273	0.000555251	0.000619417
VWF	0.364413	1.33613	0.971716	1.98512e-19	3.09252e-19
PNMT	3.10898	0.560116	-2.54887	1.68581e-33	6.11838e-33
TUSC2	3.70549	3.43717	-0.268314	1.22728e-11	1.61475e-11
TPP1	5.56173	8.22876	2.66703	1.46199e-34	9.86279e-34
WDR45	5.09064	3.84864	-1.24201	3.65506e-34	1.71416e-33
DYM	4.24028	4.68113	0.440852	1.52303e-16	2.22088e-16
EPCAM	5.2079	1.08242	-4.12548	1.85685e-34	1.0288e-33
CCT5	7.73059	5.98489	-1.74569	1.45825e-34	9.86279e-34
PCDHGB7	0.0363321	2.06294	2.02661	1.39899e-34	9.86279e-34
CLECL1	0.121276	1.90997	1.7887	4.98758e-32	1.39926e-31
BBX	3.01785	3.68904	0.671188	3.88351e-16	5.62116e-16
NME2	8.24889	6.97747	-1.27142	1.68608e-34	9.90618e-34
FANCG	4.11005	3.85487	-0.255178	4.22569e-07	5.07091e-07
CCDC47	5.59562	4.75627	-0.839355	1.77117e-31	4.68068e-31
UGGT2	3.01937	1.02419	-1.99519	6.40624e-30	1.4968e-29
KCNIP2	2.51089	1.47105	-1.03984	8.25016e-34	3.28168e-33
IFT74	2.79684	3.11719	0.320345	3.85312e-11	5.02076e-11
COX5B	7.53487	6.95521	-0.579651	1.19655e-21	1.97313e-21
ZFP82	1.82997	2.06762	0.23765	2.39245e-05	2.75606e-05
PLXNC1	0.888425	3.45298	2.56456	4.12182e-34	1.90273e-33
RFC5	5.02522	3.89212	-1.1331	1.53619e-34	9.86279e-34
GALNT12	4.96331	1.45084	-3.51247	1.46371e-34	9.86279e-34
SART1	4.70701	4.32262	-0.384393	8.93183e-19	1.36992e-18
KCNQ1OT1	0.838633	1.89634	1.0577	4.40806e-25	8.1339e-25
PARVB	4.94159	4.55861	-0.382978	1.43058e-06	1.69682e-06
ACRV1	0.371386	0.661998	0.290613	1.24843e-12	1.67628e-12
CENPF	5.13844	3.6801	-1.45835	7.91399e-28	1.64313e-27
TNFRSF10C	0.594247	1.55697	0.962722	6.04792e-17	8.89923e-17
ST14	0.156188	2.06744	1.91125	3.44708e-31	8.86568e-31
NFIX	2.72008	3.89306	1.17299	1.51801e-19	2.37059e-19
CLIC2	5.14011	1.92075	-3.21935	1.02286e-33	3.90221e-33
BAG1	4.69541	4.14481	-0.550594	1.16413e-26	2.28837e-26
TJAP1	3.84085	3.4416	-0.39925	2.09415e-19	3.2607e-19
RETN	0.473067	2.77478	2.30172	1.96054e-15	2.79653e-15
SEMA4B	5.09015	3.03874	-2.05141	2.00318e-34	1.07573e-33
ELK1	4.80827	3.17002	-1.63825	7.86553e-34	3.17423e-33
TMEM170B	0.270772	3.699	3.42823	6.19399e-34	2.67382e-33
MTFMT	3.27054	2.07808	-1.19246	1.46384e-34	9.86279e-34
RFPL3S	0.952474	0.769357	-0.183117	3.11683e-07	3.75284e-07
ADCY4	0.531238	1.55517	1.02394	4.06224e-25	7.50715e-25
NFYB	4.46118	3.1146	-1.34658	3.51689e-33	1.18492e-32
PCDHGB5	0.206392	2.08468	1.87829	3.01635e-34	1.46462e-33
FXR2	4.1218	3.81118	-0.310624	1.12942e-13	1.54842e-13
ULK3	4.27368	4.84883	0.575142	4.63481e-17	6.84288e-17
HEPACAM2	1.95836	0.289935	-1.66843	2.88005e-32	8.34934e-32
ALKBH3	3.87814	3.55842	-0.31972	1.1211e-13	1.53736e-13
UAP1	6.2009	3.52675	-2.67416	1.46362e-34	9.86279e-34
CKM	1.64732	1.09946	-0.547865	1.99284e-06	2.35523e-06
POLA2	4.59179	4.22299	-0.368794	5.3013e-13	7.17908e-13
CDKN1A	3.22413	4.19539	0.971254	5.23759e-07	6.27161e-07
NEFH	2.18831	0.896547	-1.29176	7.09897e-21	1.14854e-20
TMEM70	4.58211	3.50898	-1.07313	5.20393e-32	1.45575e-31
COPS7A	4.20296	4.55487	0.351912	6.50457e-15	9.17924e-15
ACAD9	3.32195	3.85066	0.52871	2.17551e-30	5.25174e-30
ALAS2	5.8856	3.58173	-2.30387	7.33308e-16	1.0544e-15
RPL3	9.60702	9.82669	0.219674	2.84666e-09	3.5702e-09
C12orf76	4.0303	2.88441	-1.14588	1.46392e-34	9.86279e-34
SLC2A4	1.27444	0.391708	-0.882735	6.16874e-27	1.2278e-26
DCP1A	3.03989	4.20526	1.16537	3.01609e-34	1.46462e-33
KIAA1211	0.254429	1.567	1.31257	6.46991e-21	1.0476e-20
PRMT7	4.63606	3.99686	-0.639202	1.97054e-26	3.83255e-26
ANXA2P2	2.25685	0.0620467	-2.1948	8.18947e-35	9.86279e-34
CAPNS1	7.2804	7.6155	0.335107	2.0151e-10	2.58671e-10
RPP25	1.9314	1.3767	-0.5547	1.7031e-12	2.27816e-12
TMSB4Y	0.00326829	0.788452	0.785183	1.1638e-13	1.59519e-13
CORO6	2.5401	1.23372	-1.30638	2.41496e-22	4.05648e-22
TMEM216	2.84276	4.04962	1.20686	8.28776e-30	1.92349e-29
SNRPF	5.67939	5.3342	-0.345189	4.35665e-10	5.55791e-10
PAFAH1B3	4.98666	3.62207	-1.36459	3.42431e-32	9.81398e-32
FUBP3	4.65881	3.89391	-0.764896	1.46379e-34	9.86279e-34
DRG2	3.91324	4.27977	0.366534	7.94509e-16	1.14173e-15
ANGPTL4	1.43947	0.920379	-0.519091	9.41928e-26	1.78511e-25
SLC25A46	3.86124	4.7042	0.842962	7.2054e-29	1.57273e-28
INCENP	4.60971	3.57053	-1.03919	9.16519e-30	2.12026e-29
PDLIM5	4.79025	2.70969	-2.08056	2.64699e-33	9.191e-33
CHST2	4.18939	2.92685	-1.26254	2.33082e-19	3.62318e-19
ZNF506	0.757442	3.95779	3.20035	6.04771e-34	2.62082e-33
ZNF517	2.09028	1.6754	-0.414879	5.85007e-17	8.6154e-17
NLRC4	0.637482	2.23675	1.59926	6.90083e-26	1.31544e-25
FKBP4	5.04598	5.68071	0.634729	6.69278e-12	8.8546e-12
KLRB1	0.0488928	2.78143	2.73254	1.35607e-34	9.86279e-34
RAF1	5.38195	5.8717	0.489753	4.89275e-30	1.15207e-29
CDNF	1.37398	0.633203	-0.74078	6.68573e-31	1.67537e-30
C8orf59	6.11595	4.88816	-1.22779	1.09023e-30	2.68759e-30
TERF2	4.14061	4.26916	0.128546	0.000495978	0.000553804
GTF2IP1	4.69306	0.232266	-4.4608	1.46367e-34	9.86279e-34
KCNJ14	1.00823	1.69009	0.681857	8.6339e-25	1.57575e-24
KCNRG	0.677439	3.29916	2.62172	1.46379e-34	9.86279e-34
MTRR	4.4166	4.14839	-0.268208	1.96116e-13	2.67907e-13
GLYR1	4.91123	5.53879	0.62756	2.28086e-31	5.96532e-31
RNF138	4.91472	4.71711	-0.197611	1.77655e-05	2.055e-05
NECAP1	3.55427	4.22095	0.666679	1.01844e-30	2.5147e-30
FNBP1	3.19168	5.81488	2.6232	2.37096e-34	1.21647e-33
DACT3	1.72759	0.100937	-1.62665	7.85807e-34	3.17423e-33
ZFX	2.54623	4.0328	1.48658	3.52605e-34	1.66431e-33
SRPRB	4.33846	4.60363	0.265172	1.29027e-06	1.53219e-06
PPP3R1	4.66088	5.73014	1.06927	6.34324e-34	2.72495e-33
RABIF	2.82146	3.7724	0.950938	2.09868e-32	6.20396e-32
DHX30	5.22055	4.32731	-0.893243	8.05684e-34	3.22531e-33
LILRB1	0.0896499	2.67278	2.58313	1.51926e-34	9.86279e-34
ACTN4	6.85288	7.32157	0.468681	2.18102e-17	3.24209e-17
CTXN1	3.61817	0.391727	-3.22644	1.46027e-34	9.86279e-34
MVK	4.67803	1.87182	-2.80621	1.46379e-34	9.86279e-34
FGD2	0.2552	2.97472	2.71952	1.42782e-33	5.26373e-33
DOCK2	3.82527	6.11698	2.29171	1.46358e-34	9.86279e-34
MAGOH	6.05732	5.12321	-0.934111	5.98036e-32	1.66168e-31
TBC1D8	1.44045	2.89942	1.45897	1.35293e-25	2.54862e-25
ZNF284	0.488633	1.95891	1.47028	2.15312e-34	1.13437e-33
PEBP1	6.08322	6.46553	0.382304	9.13304e-13	1.22955e-12
MAMDC2	0.0927374	2.80116	2.70842	1.00174e-29	2.31257e-29
EPHX2	4.57744	0.663659	-3.91378	1.5361e-34	9.86279e-34
FASTKD3	3.91795	2.61869	-1.29926	1.46379e-34	9.86279e-34
STX18	3.96774	3.60782	-0.359913	1.81123e-18	2.75808e-18
H2AFY	6.36538	7.30037	0.934982	7.25358e-28	1.50937e-27
DNAJB11	5.86578	5.18996	-0.67582	3.87848e-24	6.90648e-24
TFG	5.63724	5.35467	-0.282566	4.68997e-13	6.3597e-13
CSTF1	4.55675	4.02438	-0.532368	5.1363e-28	1.07652e-27
IL1RN	0.482363	2.45315	1.97079	4.79213e-17	7.07172e-17
PSMD1	5.39357	5.52875	0.135179	1.95706e-05	2.26027e-05
CDK12	4.34025	4.56507	0.224821	7.2996e-10	9.26763e-10
EPDR1	0.168804	3.82539	3.65659	1.46375e-34	9.86279e-34
PARP14	2.71667	4.58375	1.86708	1.09867e-33	4.15109e-33
TREX2	0.342531	1.22808	0.885547	7.67631e-34	3.16004e-33
PRKAR1B	3.40686	2.04795	-1.35891	5.53223e-29	1.21873e-28
RPL32P3	2.91634	3.54338	0.627044	5.64974e-23	9.69198e-23
MBNL1	5.44913	6.58483	1.1357	3.26787e-32	9.39006e-32
MANBAL	3.96996	3.45505	-0.514912	1.97036e-26	3.83255e-26
ARID3A	4.75039	4.09512	-0.655264	2.74573e-18	4.16391e-18
VAT1	5.74584	6.06232	0.316481	0.000147001	0.000166413
CSF3R	1.98873	8.13797	6.14924	1.4625e-34	9.86279e-34
AKR7A3	1.0718	0.982728	-0.0890686	2.4133e-05	2.77958e-05
MMS19	4.57825	5.05978	0.481533	5.48951e-26	1.05031e-25
MRPS35	5.38032	4.60867	-0.771648	1.03615e-29	2.38974e-29
SNORD11B	1.52754e-05	2.27162	2.2716	4.47148e-35	9.86279e-34
GLIS2	2.37832	0.706746	-1.67157	1.07282e-33	4.06478e-33
ADCY6	1.21577	2.27238	1.05662	5.73248e-10	7.2955e-10
MECR	4.41365	2.35797	-2.05568	1.46379e-34	9.86279e-34
HIRA	5.24155	4.43703	-0.804522	4.85366e-32	1.36309e-31
SPEN	4.82877	5.25953	0.430753	6.88639e-18	1.03456e-17
STK11	5.0269	4.40592	-0.620978	2.48127e-23	4.30141e-23
HHLA3	3.59776	2.19923	-1.39852	2.17861e-31	5.70833e-31
PTCH2	0.794785	1.14422	0.34944	1.44874e-14	2.02576e-14
TUBG1	5.17669	4.11298	-1.06371	1.75535e-26	3.42488e-26
SCG3	4.74621	0.113745	-4.63247	1.46371e-34	9.86279e-34
FNTA	5.01572	4.51616	-0.49956	3.4389e-27	6.91816e-27
COX15	4.07852	3.60894	-0.46958	7.96036e-25	1.45454e-24
LIMK1	3.90673	3.14256	-0.764168	2.52983e-20	4.0309e-20
TNFSF13	1.18123	5.39519	4.21396	1.46371e-34	9.86279e-34
ZNF688	2.07698	2.74949	0.672504	1.40033e-23	2.4475e-23
POLR2F	5.62699	2.60659	-3.0204	1.46379e-34	9.86279e-34
HEBP2	4.50377	5.01614	0.512368	6.55548e-15	9.25002e-15
POLA1	3.44491	3.05792	-0.386985	2.28708e-12	3.0527e-12
B3GALT6	2.68994	3.15717	0.467223	8.5233e-18	1.27855e-17
IL24	0.134016	1.50054	1.36652	4.30912e-34	1.98093e-33
KLHL20	3.71515	3.35952	-0.355624	1.7861e-20	2.85931e-20
PSMA7	7.02936	6.81006	-0.219298	2.81991e-11	3.68313e-11
MRPL38	4.94638	4.22034	-0.726043	2.02231e-25	3.78557e-25
PPWD1	4.56038	4.79154	0.231158	2.2805e-09	2.86457e-09
TMEM158	4.77147	0.400559	-4.37091	1.46349e-34	9.86279e-34
TXNDC2	2.35021	0.0810271	-2.26918	7.0087e-35	9.86279e-34
BCL9	2.44004	1.53668	-0.903356	3.12545e-18	4.73445e-18
HSF5	0.0103806	0.912151	0.90177	1.80716e-34	1.01714e-33
MAML1	3.09604	3.97517	0.879138	5.012e-33	1.62359e-32
ETF1	5.77704	5.14596	-0.631074	1.40619e-20	2.25468e-20
AGAP11	1.94645	0.304377	-1.64208	1.46388e-34	9.86279e-34
AGPAT1	5.68528	5.1312	-0.554083	9.36367e-25	1.7062e-24
TMEM115	3.32415	3.72662	0.402467	6.04775e-17	8.89923e-17
ETFA	7.05855	5.14093	-1.91762	1.461e-34	9.86279e-34
FRS3	2.11717	2.38916	0.271995	7.3889e-07	8.819e-07
FCHO2	2.9048	2.4357	-0.469099	0.000541317	0.000604038
C1orf100	3.52187	0.564502	-2.95737	1.46384e-34	9.86279e-34
FAM122C	3.22398	2.06161	-1.16237	9.7521e-34	3.751e-33
TMEM173	5.24863	7.22536	1.97673	1.46145e-33	5.3708e-33
SLC31A1	4.41006	2.86063	-1.54943	2.86946e-31	7.43547e-31
BNIP1	3.80828	2.58347	-1.22481	1.54852e-32	4.65207e-32
RASSF3	3.67851	4.53054	0.852034	9.54692e-21	1.53967e-20
PGAP2	4.39724	3.65582	-0.741425	1.95655e-32	5.81346e-32
SENP8	1.66471	1.03507	-0.629643	8.49305e-26	1.61188e-25
SNORA4	0.739646	5.41974	4.68009	6.84099e-34	2.90462e-33
ADSL	5.53476	5.81933	0.284566	1.24717e-10	1.60696e-10
HIF1AN	2.64586	4.35669	1.71084	1.57392e-34	9.86279e-34
ERRFI1	1.81106	0.507607	-1.30345	3.19872e-33	1.08936e-32
EZH2	5.6481	4.59854	-1.04956	2.08047e-31	5.46146e-31
ARHGAP6	4.71222	0.429728	-4.28249	1.46367e-34	9.86279e-34
DOK4	2.99712	1.64663	-1.35049	2.57082e-24	4.61299e-24
SCN1B	1.84983	0.869784	-0.980049	1.74755e-21	2.86774e-21
NUDCD3	4.59913	4.07821	-0.52092	5.48118e-28	1.14781e-27
CARD8	3.86264	5.07553	1.21289	3.11999e-32	8.99163e-32
TPX2	5.96713	4.57938	-1.38775	3.49324e-30	8.31344e-30
CNOT8	4.85272	5.69885	0.84613	2.03756e-27	4.15048e-27
FAR1	4.50975	5.17235	0.662607	1.75358e-20	2.80799e-20
ZNF76	3.66875	4.30305	0.634293	3.81392e-20	6.04517e-20
SPHK2	2.22306	2.37099	0.147935	0.0009504	0.00105281
TLR2	0.110797	5.31435	5.20356	1.90893e-34	1.0435e-33
KANK2	3.53555	2.72872	-0.806832	4.18957e-14	5.79674e-14
CLCN3	4.72253	3.22885	-1.49368	2.77551e-33	9.58258e-33
HAMP	1.54074	0.26837	-1.27237	1.53056e-34	9.86279e-34
FAM122B	4.5287	4.70211	0.173402	7.46955e-08	9.10849e-08
PSMC3	6.39261	5.37615	-1.01646	2.3711e-34	1.21647e-33
MKNK1	4.5264	5.13865	0.612259	1.01918e-17	1.5262e-17
PNPT1	4.19444	3.4445	-0.749943	2.58016e-29	5.80911e-29
ATP8A1	0.255816	3.84373	3.58791	1.57392e-34	9.86279e-34
XRCC1	4.21361	4.43463	0.221024	1.61707e-09	2.03611e-09
ESF1	3.07827	3.70787	0.629598	2.95895e-24	5.29695e-24
AP1B1	4.39685	5.38077	0.98392	2.86873e-27	5.79795e-27
OSBP2	3.16572	1.83488	-1.33084	5.23678e-18	7.89147e-18
BMPR1A	2.14102	0.454435	-1.68658	4.52743e-32	1.27664e-31
CD69	4.26733	6.22831	1.96098	2.22547e-20	3.55282e-20
OTUB2	0.645621	0.854052	0.208431	3.75426e-07	4.51186e-07
MAD2L1BP	5.27422	3.12309	-2.15113	1.46354e-34	9.86279e-34
SERPINF1	4.37314	3.25111	-1.12202	6.209e-13	8.39438e-13
FOXO1	0.619202	2.52417	1.90497	5.44329e-33	1.75016e-32
ZNF445	3.23682	3.73195	0.495127	1.55198e-14	2.16834e-14
EIF1AY	0.131733	2.59915	2.46742	4.33416e-06	5.08773e-06
CRTC2	3.9794	5.29144	1.31205	1.46371e-34	9.86279e-34
MGAT4A	0.304327	2.65863	2.35431	1.81915e-34	1.01714e-33
ATL1	0.501248	1.70449	1.20324	9.17536e-29	1.99129e-28
TMEM206	2.9552	4.02187	1.06667	2.80625e-34	1.38314e-33
SIRPA	0.814851	4.73851	3.92366	1.46379e-34	9.86279e-34
RPUSD2	3.47473	2.02651	-1.44822	1.81904e-34	1.01714e-33
MYC	6.03857	6.31212	0.273545	0.000397647	0.000445605
ZNF558	4.00191	3.11624	-0.885671	2.85235e-30	6.83802e-30
ANGPTL6	1.16359	3.43469	2.27109	1.46384e-34	9.86279e-34
NUDT8	3.41522	2.23498	-1.18024	2.87513e-20	4.57204e-20
PSMD3	6.2039	5.7327	-0.471203	5.8046e-25	1.06559e-24
ALDH1A1	4.59528	1.90975	-2.68553	1.07336e-22	1.82435e-22
FAM173A	4.58764	2.92184	-1.6658	2.12923e-31	5.58241e-31
STOM	4.75787	5.97345	1.21557	5.22482e-23	8.96682e-23
TMEM63B	4.46362	2.5953	-1.86833	2.67435e-34	1.33106e-33
DCTN5	5.12568	4.89516	-0.230516	7.80691e-13	1.05277e-12
CRISP3	1.38245	0.380069	-1.00238	2.66273e-24	4.77581e-24
TOMM20	6.77103	6.06376	-0.70727	3.6277e-25	6.71532e-25
PEAR1	2.53777	1.61506	-0.922712	4.69626e-10	5.98676e-10
SNORD88B	1.52754e-05	2.54992	2.54991	4.47148e-35	9.86279e-34
SLC2A13	2.09034	1.00266	-1.08768	7.36834e-32	2.02792e-31
SGCB	0.275558	0.703407	0.427848	2.48757e-12	3.3174e-12
CCHCR1	4.30254	2.84433	-1.45821	1.46384e-34	9.86279e-34
ZNF354B	2.80006	2.9482	0.148148	0.000226513	0.000255428
RPL26L1	5.07428	2.42344	-2.65084	1.46379e-34	9.86279e-34
NAMPT	6.21592	3.67186	-2.54405	8.72e-28	1.80832e-27
CEP152	3.61805	3.31127	-0.306781	2.08764e-08	2.57327e-08
CD244	0.124876	4.7732	4.64832	1.46298e-34	9.86279e-34
AK4	4.95161	1.03374	-3.91786	1.46384e-34	9.86279e-34
SLC15A3	0.458303	2.44178	1.98347	2.76467e-23	4.7852e-23
CLIP4	0.253677	2.43224	2.17856	9.07466e-32	2.47904e-31
STAC3	2.77215	3.622	0.849847	1.46882e-12	1.96916e-12
MYL6	8.08549	7.75032	-0.335174	6.0039e-15	8.47859e-15
HECTD3	4.58222	4.12451	-0.457708	1.27846e-18	1.95366e-18
METTL5	6.27305	4.55218	-1.72087	1.46388e-34	9.86279e-34
HRC	4.14811	0.0912737	-4.05683	7.14418e-36	7.56227e-34
SHMT2	6.34038	5.0081	-1.33229	6.49307e-34	2.77713e-33
GUCA1B	1.50057	0.991927	-0.508642	5.52399e-21	8.95387e-21
TBL1X	3.87561	3.21234	-0.663266	1.57209e-08	1.94246e-08
KIF2A	5.4251	4.86965	-0.555447	6.27926e-14	8.65558e-14
PTPN2	4.24806	4.47294	0.224878	1.20046e-09	1.51683e-09
TMEM184B	3.30637	3.91715	0.610781	2.78485e-19	4.32122e-19
SEMA4G	2.63188	1.09233	-1.53955	1.46388e-34	9.86279e-34
SIGLEC5	0.39949	2.24409	1.8446	1.12037e-29	2.57468e-29
ORMDL1	4.28078	4.99017	0.70939	3.55701e-29	7.9371e-29
EPPK1	1.50801	0.185302	-1.3227	4.14886e-33	1.37337e-32
SPA17	3.22074	1.48476	-1.73597	5.20449e-32	1.45575e-31
DOCK8	4.00741	5.77257	1.76516	7.6805e-34	3.16004e-33
CBFA2T3	4.69398	4.942	0.248017	0.00044757	0.000500576
CEPT1	4.25439	3.9825	-0.271887	5.08199e-11	6.6086e-11
RABGGTA	3.30872	4.06662	0.757904	7.08366e-27	1.4053e-26
WDFY4	0.213019	4.33992	4.1269	1.46392e-34	9.86279e-34
SCAMP5	0.603494	1.91481	1.31132	3.40324e-29	7.60699e-29
TREX1	1.79453	3.28728	1.49275	1.81904e-34	1.01714e-33
CCDC134	2.18423	3.13467	0.950446	2.77567e-33	9.58258e-33
COX7A1	0.800231	1.59095	0.790721	5.53454e-20	8.75074e-20
HPSE	0.207262	1.96917	1.76191	3.77763e-31	9.6831e-31
NFAM1	0.258767	3.74845	3.48968	6.71688e-32	1.85828e-31
TMBIM4	4.62738	4.93612	0.308732	1.53123e-09	1.92921e-09
RAP1B	6.42173	4.84525	-1.57648	2.05181e-34	1.09521e-33
CSTF2	3.85222	3.05421	-0.798008	1.26742e-33	4.72262e-33
RGS1	0.254941	3.29323	3.03829	5.60917e-34	2.47445e-33
BIN1	1.85007	2.88608	1.036	2.98809e-10	3.82281e-10
SLMAP	3.84279	3.52799	-0.314793	3.10501e-13	4.22273e-13
HSD11B2	1.29913	0.396387	-0.902739	2.87422e-34	1.41052e-33
KIF26B	0.333382	1.31705	0.983669	1.11638e-14	1.56563e-14
CDCA2	4.28155	2.06581	-2.21574	7.68073e-34	3.16004e-33
RRP1B	4.05218	4.275	0.222827	3.93619e-05	4.50924e-05
C20orf197	0.0677447	2.56977	2.50203	1.86159e-34	1.0288e-33
UNG	4.22793	4.58003	0.3521	7.22992e-08	8.82039e-08
CHRNA10	1.06836	0.874864	-0.193492	9.227e-08	1.1232e-07
HMGN2	8.49156	5.27206	-3.2195	1.45358e-34	9.86279e-34
TPM1	4.71247	2.23697	-2.4755	1.34536e-32	4.08463e-32
BAG5	3.27793	3.90619	0.628253	1.35906e-31	3.62884e-31
NDUFS3	6.23888	5.40526	-0.833622	1.69148e-34	9.90618e-34
SGTA	5.18462	4.95933	-0.225288	1.18645e-06	1.41014e-06
PTOV1	5.6365	5.26433	-0.372169	1.79042e-11	2.34883e-11
MPZL1	5.68096	3.94986	-1.73111	3.60064e-33	1.21022e-32
PDE4B	0.132787	3.12829	2.9955	1.46151e-34	9.86279e-34
PBX4	1.94944	0.947983	-1.00145	1.22025e-28	2.63417e-28
HAUS8	4.44846	2.69488	-1.75358	1.81877e-34	1.01714e-33
CLEC4G	0.0206091	0.853264	0.832655	1.44813e-27	2.97219e-27
CYCS	7.30239	3.97115	-3.33124	1.46272e-34	9.86279e-34
ZNF766	3.38829	3.1781	-0.21019	4.10642e-05	4.7034e-05
ZXDA	0.442622	1.10202	0.6594	1.49902e-26	2.93321e-26
SMNDC1	4.28718	4.63862	0.351439	1.22846e-17	1.8362e-17
SNORD66	1.52754e-05	1.3724	1.37239	2.79451e-34	1.38227e-33
JMJD7-PLA2G4B	2.14184	3.408	1.26616	6.48724e-32	1.79802e-31
PRLR	0.0111612	0.700981	0.68982	1.17041e-21	1.93054e-21
ATF3	4.29835	2.33657	-1.96178	1.23279e-25	2.32595e-25
CCNL1	5.71291	6.34035	0.627442	1.97542e-18	3.00548e-18
SULT2B1	0.884839	0.478266	-0.406573	1.75876e-15	2.51019e-15
FAM120A	4.61895	5.53974	0.920793	1.16987e-31	3.14547e-31
RPS6KA5	2.12153	2.69664	0.575105	2.13108e-22	3.58607e-22
APOO	4.69983	1.90537	-2.79447	1.46379e-34	9.86279e-34
SNORA14B	0.651129	1.72136	1.07023	1.676e-12	2.24272e-12
IGLL1	0.0517754	4.77349	4.72172	3.89959e-33	1.30411e-32
KHK	2.97963	1.23415	-1.74548	1.51261e-32	4.55466e-32
IMMP1L	4.80009	2.0745	-2.72558	1.46375e-34	9.86279e-34
KDELC1	2.61243	1.18989	-1.42253	1.09e-21	1.80018e-21
CFH	5.28561	1.59141	-3.6942	2.74089e-31	7.11575e-31
BTNL9	4.95283	0.32559	-4.62724	1.45872e-34	9.86279e-34
PHB2	6.70093	7.24585	0.544914	1.59386e-22	2.69435e-22
UTS2	0.0652279	1.06451	0.999279	4.12872e-29	9.17972e-29
CCAR1	5.38335	5.90708	0.523736	2.36857e-22	3.97996e-22
DPM2	5.32402	5.21811	-0.105914	0.000742692	0.000825424
MLLT6	4.1379	5.01203	0.874123	1.19515e-25	2.25629e-25
RNF220	5.08821	5.92537	0.83716	9.19998e-21	1.48459e-20
CSNK2A1	5.50231	5.04929	-0.453023	2.1447e-24	3.86033e-24
ATG4B	4.72122	4.49238	-0.228839	2.53595e-06	2.99071e-06
VAMP3	4.75539	5.29109	0.535697	1.64275e-22	2.77474e-22
NGRN	4.77777	4.46534	-0.312424	1.02578e-14	1.44073e-14
ATP6V1D	4.80985	3.66704	-1.14282	2.94435e-34	1.43724e-33
ING5	3.37312	3.07467	-0.298452	1.40499e-11	1.84682e-11
OR52K2	0.00404092	0.769071	0.76503	7.87878e-28	1.6361e-27
CEP57L1	4.73279	2.06352	-2.66927	1.46375e-34	9.86279e-34
L3MBTL1	2.64549	2.33861	-0.306881	4.56258e-08	5.58755e-08
FXR1	6.082	5.60502	-0.476982	1.32563e-17	1.97901e-17
PLXDC2	0.292614	3.89205	3.59944	3.68699e-33	1.23846e-32
SNORA36A	0.113731	1.66063	1.5469	6.59254e-30	1.53855e-29
TMEM50B	4.7297	4.56909	-0.160612	1.03993e-05	1.20943e-05
TMEM121	0.132616	1.09085	0.958238	1.53014e-20	2.45181e-20
C18orf54	2.29404	1.99238	-0.301662	1.51036e-07	1.83087e-07
PEX5	3.47009	2.98196	-0.488135	2.0784e-23	3.61022e-23
DPEP3	0.0328382	0.766497	0.733659	1.66128e-31	4.39816e-31
ZNF30	2.54001	1.32278	-1.21724	4.85406e-32	1.36309e-31
PGBD2	3.25507	2.50973	-0.745342	2.962e-27	5.97951e-27
LST1	2.83577	5.84674	3.01097	2.9799e-29	6.68528e-29
PIK3CA	3.64815	3.81395	0.165798	2.72441e-05	3.13403e-05
USP11	3.95517	5.08383	1.12866	3.47963e-29	7.77078e-29
UBR5	5.45689	4.9861	-0.47079	3.15126e-15	4.47455e-15
GIMAP7	0.0649333	3.28625	3.22132	1.42753e-34	9.86279e-34
SCNM1	4.77211	5.0805	0.308387	1.50363e-09	1.89538e-09
NR1I2	0.0447512	1.15417	1.10941	7.18831e-33	2.26928e-32
FEM1A	1.03252	3.83966	2.80714	1.46379e-34	9.86279e-34
CROT	2.25723	1.59756	-0.659671	5.74754e-25	1.05528e-24
RGS19	3.35212	5.59333	2.2412	1.68629e-33	6.11838e-33
COX7A2	7.11975	6.49014	-0.629616	1.03586e-24	1.88512e-24
GNPNAT1	3.68398	2.92654	-0.757443	3.53335e-23	6.09659e-23
LMBR1L	4.92055	3.92416	-0.996388	5.20194e-31	1.3168e-30
ABCD4	3.79528	3.99032	0.19504	0.000197883	0.000223311
CHST7	0.203596	1.09271	0.889114	1.23528e-30	3.03069e-30
KRT13	1.68008	0.172939	-1.50715	5.77831e-31	1.4554e-30
PECAM1	2.84867	6.45539	3.60672	3.26841e-32	9.39006e-32
TRAF6	2.92216	3.35086	0.428703	3.74738e-23	6.45856e-23
BMP8B	0.577397	1.24518	0.66778	4.3828e-31	1.11802e-30
RPL23AP7	3.03976	1.78942	-1.25034	4.74249e-32	1.33395e-31
UBTD1	1.5753	2.17807	0.602771	2.49176e-07	3.00527e-07
SCARNA4	0.22974	2.06835	1.83861	5.83638e-29	1.28381e-28
CBFA2T2	3.16272	3.30682	0.144099	1.79893e-07	2.17829e-07
DLG5	3.57377	1.97528	-1.59849	1.12814e-30	2.77657e-30
UGCG	3.56102	2.93991	-0.621104	2.85176e-14	3.95923e-14
GDE1	4.27398	4.99121	0.717229	2.67866e-31	6.9605e-31
F5	0.04092	1.13111	1.09019	1.49614e-31	3.98174e-31
TMEM218	3.94493	2.93688	-1.00804	2.35101e-33	8.26033e-33
FERMT3	6.24968	6.83797	0.588285	1.03358e-14	1.45152e-14
RXRB	4.34876	4.6397	0.290941	1.57539e-15	2.25058e-15
EMP2	2.06468	0.486787	-1.5779	2.61766e-32	7.63228e-32
PEPD	3.20084	3.82261	0.621773	9.04726e-18	1.35631e-17
AXL	1.98563	0.578131	-1.4075	8.47498e-30	1.96474e-29
NOC4L	4.17282	3.78683	-0.385986	5.05442e-14	6.97859e-14
DDO	0.30466	1.61481	1.31015	3.23356e-18	4.89761e-18
ZNF672	4.52689	4.23299	-0.2939	1.16254e-11	1.53056e-11
SASS6	3.39221	2.73738	-0.654839	1.16962e-20	1.88107e-20
DTNBP1	4.3928	3.49229	-0.900515	5.08451e-32	1.42431e-31
CEACAM19	0.543525	1.45097	0.907448	3.39676e-11	4.4299e-11
PSAP	8.11943	8.83334	0.713908	7.99823e-07	9.53879e-07
POLR3H	3.72918	3.89813	0.168955	2.91332e-06	3.43342e-06
TXNL4A	5.42156	4.46891	-0.952654	1.46216e-33	5.3708e-33
NGDN	4.55966	4.06997	-0.489698	2.69651e-25	5.02146e-25
RARG	2.29349	1.8426	-0.450896	1.21372e-07	1.47412e-07
SLC22A5	2.50478	2.0921	-0.412674	1.73104e-06	2.04961e-06
PREX1	2.42378	5.62531	3.20152	1.46358e-34	9.86279e-34
LUC7L2	5.88743	5.46509	-0.422341	4.14238e-16	5.98874e-16
C19orf44	2.04144	2.99633	0.954897	3.01635e-34	1.46462e-33
HAT1	6.12004	4.47798	-1.64206	1.46358e-34	9.86279e-34
FANCA	4.93675	4.31805	-0.618695	7.25886e-28	1.50998e-27
BYSL	4.59779	3.26906	-1.32873	3.01626e-34	1.46462e-33
METTL4	3.40387	2.4922	-0.911669	1.70639e-33	6.18581e-33
LIG1	4.8642	4.50111	-0.363091	1.29947e-09	1.64006e-09
IQCD	0.975936	0.593381	-0.382555	9.26242e-20	1.45411e-19
SALL2	3.55989	0.401468	-3.15842	1.46379e-34	9.86279e-34
CCDC137	4.70518	3.54263	-1.16255	3.77519e-33	1.26529e-32
MLH1	5.26607	4.53632	-0.729759	1.26742e-33	4.72262e-33
MPP3	2.24031	0.656644	-1.58367	7.19326e-32	1.9839e-31
POTEE	2.43755	0.001395	-2.43616	1.01008e-46	2.15715e-44
ZBTB43	2.99253	3.31106	0.31853	7.67363e-11	9.94475e-11
SCYL1	5.14462	4.63562	-0.508998	1.73111e-21	2.84191e-21
NR2C2AP	3.95262	3.06267	-0.889945	3.95431e-31	1.01152e-30
SCAMP2	4.93318	6.21801	1.28483	1.46371e-34	9.86279e-34
GOLT1B	4.60457	3.94131	-0.663258	6.57736e-27	1.30742e-26
TCF7L2	1.72109	3.08931	1.36822	6.36406e-25	1.16671e-24
ANKRD52	3.35762	4.08378	0.726165	1.47772e-32	4.45476e-32
GPD1L	3.00111	3.22002	0.218912	1.82421e-05	2.10924e-05
ANKIB1	3.38676	3.90145	0.514694	2.57054e-19	3.99173e-19
MBLAC1	1.26111	0.641637	-0.619473	4.24517e-29	9.42554e-29
NOP10	6.69678	6.06467	-0.632118	1.07138e-23	1.87978e-23
SIGLEC15	0.0391313	1.05169	1.01256	8.34684e-34	3.31612e-33
TMEM17	1.2814	1.00908	-0.272317	3.89207e-07	4.67655e-07
N4BP3	2.14494	0.482027	-1.66291	1.46392e-34	9.86279e-34
UBE4B	4.84527	4.67942	-0.165849	5.20208e-06	6.09538e-06
CKMT1A	2.07989	0.00862493	-2.07126	1.0065e-39	1.47616e-37
FCHSD2	2.77772	5.2629	2.48518	1.46379e-34	9.86279e-34
CRCP	4.25878	4.41042	0.151635	3.50538e-09	4.38776e-09
WDR5B	2.09368	2.6622	0.568521	2.98992e-19	4.63514e-19
PCTP	4.86203	3.70668	-1.15534	6.38779e-31	1.60331e-30
SLC38A7	2.16968	2.54449	0.374809	5.74528e-15	8.11431e-15
SCCPDH	4.59786	5.37913	0.781266	3.32679e-20	5.28234e-20
PKN2	3.42027	4.21646	0.796188	6.30411e-27	1.25392e-26
ARID4A	2.76275	4.3473	1.58456	2.15337e-34	1.13437e-33
TTC24	0.0335192	3.25203	3.21851	1.79808e-34	1.01714e-33
DCUN1D5	5.88982	4.02299	-1.86683	1.77527e-34	1.00777e-33
ITPKB	0.100053	3.91521	3.81515	1.46388e-34	9.86279e-34
CRAT	3.3405	3.55808	0.217586	0.000193332	0.000218274
ACLY	6.25635	5.78913	-0.467224	3.4019e-27	6.84711e-27
MLEC	5.00673	5.94402	0.937288	1.86861e-28	3.99342e-28
KCNAB3	1.37792	1.79845	0.42053	4.85334e-11	6.31401e-11
RHOT2	6.20469	5.14185	-1.06284	2.07928e-30	5.03179e-30
TMEM185B	3.37379	3.94254	0.568752	2.06422e-25	3.86257e-25
B4GALNT4	3.98441	0.263497	-3.72091	7.42573e-34	3.09885e-33
CACNB2	1.41968	1.22999	-0.189685	5.23762e-09	6.53061e-09
GLTP	2.55923	3.82224	1.26301	1.57378e-34	9.86279e-34
RPL22	8.64817	6.94103	-1.70714	8.61824e-34	3.40439e-33
TRIM11	4.46382	3.26937	-1.19444	5.44314e-33	1.75016e-32
TBPL1	5.97852	3.34431	-2.63421	1.46367e-34	9.86279e-34
SNX14	5.12893	4.58193	-0.546997	1.45434e-25	2.73548e-25
STAR	5.53444	2.98714	-2.5473	5.08371e-31	1.28868e-30
CBLB	2.92197	3.27747	0.355494	1.27112e-13	1.74093e-13
ZNF280B	3.33277	1.12771	-2.20506	1.46384e-34	9.86279e-34
TXK	0.585718	3.086	2.50028	6.19417e-34	2.67382e-33
FIZ1	2.70553	1.83089	-0.87464	2.55838e-31	6.66073e-31
DNAJB1	4.97569	5.44583	0.47014	2.46087e-20	3.92405e-20
GIT1	3.65395	5.08986	1.43591	1.53628e-34	9.86279e-34
CBWD1	4.19334	1.26615	-2.92719	1.46375e-34	9.86279e-34
ZDHHC11	1.35446	0.604529	-0.749933	1.58517e-24	2.86848e-24
VWCE	1.1778	1.70654	0.528737	3.18073e-05	3.65204e-05
FNDC3B	3.90852	5.09935	1.19084	2.38558e-23	4.13729e-23
DVL3	4.41551	4.68212	0.266606	3.06449e-10	3.9189e-10
RAI1	2.60543	3.85758	1.25214	6.26573e-32	1.73782e-31
GFM1	4.27974	4.07814	-0.201603	5.34533e-07	6.39684e-07
NEK1	2.91455	2.13908	-0.77547	9.3716e-30	2.16693e-29
ITSN1	2.52007	1.6655	-0.854574	4.41069e-18	6.66229e-18
ZNF85	1.06677	2.28692	1.22015	1.89046e-27	3.85664e-27
IFT27	1.07744	2.92095	1.84351	1.81904e-34	1.01714e-33
LAPTM4A	5.42661	7.17146	1.74485	1.46289e-34	9.86279e-34
PPP1R13B	0.917362	0.752757	-0.164604	6.24425e-09	7.77131e-09
WRB	4.88204	3.65886	-1.22318	6.05221e-33	1.93065e-32
C22orf39	5.52558	3.85977	-1.66581	1.46367e-34	9.86279e-34
OXSM	4.34458	2.90372	-1.44086	1.49958e-34	9.86279e-34
CAPN5	2.20683	0.70241	-1.50442	2.585e-33	9.00633e-33
STAG3L1	2.64669	0.7644	-1.88229	1.90904e-34	1.0435e-33
TGFBR1	4.1129	3.85282	-0.260078	1.85659e-05	2.14587e-05
THUMPD3	5.53482	3.69666	-1.83815	1.46354e-34	9.86279e-34
HERC2P4	2.95632	0.282698	-2.67362	3.83672e-37	4.67044e-35
MS4A7	0.0994268	3.75448	3.65505	1.51596e-34	9.86279e-34
BCDIN3D	2.14553	1.90792	-0.237613	0.000188143	0.000212515
TNRC18	3.96912	5.52512	1.556	2.5246e-33	8.81354e-33
DDX50	5.08173	4.06402	-1.01771	1.46388e-34	9.86279e-34
TTC4	4.35724	3.88758	-0.469661	4.98268e-25	9.16719e-25
CLEC14A	0.0830438	0.874862	0.791818	5.13439e-13	6.95536e-13
HSD17B10	5.8553	5.02424	-0.831056	1.44776e-30	3.5355e-30
HPS6	2.52761	2.9127	0.385087	5.71552e-12	7.5732e-12
WIPI2	4.901	3.97365	-0.927352	1.90888e-34	1.0435e-33
BANF1	6.53129	5.93807	-0.593223	3.85726e-23	6.64606e-23
C9orf66	0.893972	1.7739	0.87993	2.75589e-26	5.33235e-26
TTC39C	0.497446	3.38043	2.88299	1.86339e-34	1.0288e-33
PMEPA1	0.164083	0.709006	0.544922	4.17709e-21	6.79146e-21
SNORA58	0.0367029	0.715491	0.678788	1.05529e-31	2.86167e-31
ITSN2	3.18153	4.67646	1.49493	1.95535e-34	1.05842e-33
PARP4	3.49376	5.79621	2.30245	1.65153e-34	9.89794e-34
PSMA2	6.71987	4.13246	-2.58741	1.46358e-34	9.86279e-34
C20orf203	0.955997	0.806176	-0.149821	5.19659e-05	5.93917e-05
MMP2	0.904408	3.02379	2.11939	5.05465e-14	6.97859e-14
ARRDC4	5.05176	3.57136	-1.4804	3.73725e-30	8.8716e-30
TRMT61B	3.29509	3.54858	0.253494	3.00702e-10	3.84662e-10
CISD3	3.95803	2.52873	-1.4293	1.12504e-33	4.23688e-33
CHAF1B	3.75108	3.13089	-0.620189	5.47417e-17	8.06744e-17
DDX6	4.66335	5.64839	0.985044	1.09578e-29	2.52202e-29
ATF5	5.30145	3.38308	-1.91837	1.61224e-34	9.86279e-34
SLCO4A1	2.84102	2.38589	-0.455136	2.76595e-08	3.39997e-08
CES4A	0.475047	1.00349	0.528445	3.55446e-05	4.07616e-05
ZNF681	1.88779	1.38629	-0.5015	7.0219e-12	9.28196e-12
P2RY13	0.0309155	2.84837	2.81745	1.68054e-34	9.90618e-34
CPOX	5.17744	3.95601	-1.22143	1.99435e-27	4.0645e-27
PLD3	6.61366	5.54832	-1.06534	1.59015e-21	2.61259e-21
IARS2	5.59562	4.95147	-0.644147	1.63399e-31	4.32969e-31
AARS2	3.32994	3.01833	-0.311607	8.7054e-17	1.27633e-16
IFT81	2.58439	1.32399	-1.2604	5.01157e-33	1.62359e-32
EME1	4.19646	2.93817	-1.25829	3.51679e-33	1.18492e-32
NDOR1	3.27473	4.32008	1.04536	1.30976e-29	2.99555e-29
AKT2	5.18005	4.79383	-0.386223	8.84426e-14	1.21582e-13
EP300	3.24597	5.65794	2.41196	1.46379e-34	9.86279e-34
PRKAR2B	5.66231	3.7078	-1.95452	7.49402e-23	1.27999e-22
MN1	0.100293	2.2096	2.1093	2.33192e-31	6.09545e-31
HCCS	5.0737	2.91681	-2.15689	1.46371e-34	9.86279e-34
SERPING1	1.40661	4.82766	3.42105	6.83983e-31	1.71214e-30
TCEAL3	0.345108	3.10581	2.7607	1.46388e-34	9.86279e-34
TMLHE	3.63456	2.79948	-0.835089	2.1481e-32	6.33196e-32
CMTM8	0.0502465	0.878451	0.828204	2.16344e-30	5.2305e-30
SNORD21	1.52754e-05	4.00001	4	4.47148e-35	9.86279e-34
LRRC47	4.7526	4.50181	-0.250788	1.27848e-18	1.95366e-18
RNF7	5.52708	4.29908	-1.228	1.61224e-34	9.86279e-34
GCDH	3.51152	3.9871	0.475578	5.36223e-16	7.7321e-16
GDAP2	3.15521	3.01157	-0.143637	0.000247394	0.000278587
SEMA3B	1.90343	0.395296	-1.50813	2.97995e-33	1.02269e-32
ARPC1B	7.16481	7.44428	0.27947	0.000380274	0.000426368
GARNL3	1.40544	0.403626	-1.00182	2.74478e-32	7.97617e-32
ZBTB37	2.03926	2.39766	0.358405	1.5346e-07	1.85951e-07
NDC80	5.24374	3.12851	-2.11523	1.2376e-33	4.62125e-33
BST1	0.339358	4.0198	3.68044	1.20857e-33	4.52397e-33
SEC61A1	5.51842	6.44601	0.927598	7.86191e-34	3.17423e-33
NECAP2	5.0896	5.42556	0.33596	4.25295e-14	5.88375e-14
ZBTB22	2.75304	3.22672	0.473673	1.00446e-19	1.57588e-19
SNORD111	1.52754e-05	0.803345	0.803329	2.59907e-31	6.7638e-31
STEAP1	1.7596	0.0968917	-1.66271	4.95666e-35	9.86279e-34
SERTAD1	3.10295	2.331	-0.771955	6.39731e-20	1.009e-19
GIMAP8	0.0652462	2.31024	2.245	1.46371e-34	9.86279e-34
TMOD1	4.5381	3.01454	-1.52356	1.20754e-30	2.96538e-30
UBA1	5.77083	6.68171	0.910875	1.80949e-33	6.52571e-33
RARA	3.35009	4.02424	0.674159	6.86861e-11	8.90717e-11
FHOD1	4.99423	4.55227	-0.44196	5.53493e-13	7.49152e-13
ENTPD7	2.72775	2.40949	-0.318261	1.02766e-06	1.22261e-06
IFI27L1	4.15833	2.49048	-1.66785	2.73947e-34	1.35685e-33
AQP3	3.42304	2.31255	-1.11049	1.30243e-15	1.8648e-15
HCN2	1.79136	0.425914	-1.36544	1.6079e-33	5.85749e-33
METTL7A	3.9741	5.82568	1.85158	2.97962e-33	1.02269e-32
RCOR1	4.32504	4.71245	0.387413	3.12545e-18	4.73445e-18
MRPS11	4.57865	3.44357	-1.13509	2.84187e-33	9.79781e-33
SNORD22	2.33561	5.45547	3.11986	2.79781e-27	5.65932e-27
RNF207	2.88089	0.595954	-2.28494	2.40749e-33	8.43591e-33
RP2	2.37476	4.38552	2.01076	1.53624e-34	9.86279e-34
PIP4K2C	4.12073	3.14642	-0.974311	4.2485e-33	1.40158e-32
ZNF787	4.0602	3.22956	-0.830638	4.31917e-25	7.97229e-25
MSMP	0.15136	3.8974	3.74603	1.22714e-34	9.86279e-34
CD200R1	0.55994	1.3697	0.809756	2.99518e-11	3.91122e-11
SPATA21	0.347989	3.6721	3.32411	1.46392e-34	9.86279e-34
PRRG1	2.15124	0.375992	-1.77524	1.2271e-34	9.86279e-34
TIMM8A	3.57552	3.01312	-0.562402	9.17612e-25	1.67317e-24
CYP2U1	0.263801	1.18328	0.919481	5.79119e-27	1.15378e-26
CAMK4	0.225871	0.688871	0.463	6.26771e-18	9.42751e-18
NSUN5P1	4.96539	3.12948	-1.83591	5.1143e-34	2.28547e-33
RPA1	5.13358	4.91742	-0.216162	5.62993e-06	6.58972e-06
LOH12CR2	1.22081	0.402873	-0.817937	2.97979e-33	1.02269e-32
TAF12	4.87718	3.78389	-1.09329	4.89513e-33	1.58902e-32
LHPP	2.52969	3.18525	0.655555	1.13814e-17	1.70225e-17
MARK2	3.69728	4.82034	1.12306	1.65158e-34	9.89794e-34
ICOS	0.00178784	0.814029	0.812241	4.69602e-35	9.86279e-34
CCDC34	3.45465	2.03494	-1.41972	4.78317e-27	9.56085e-27
ACTL6A	5.77378	5.02098	-0.752793	2.00221e-32	5.9435e-32
HLA-B	1.93982	9.63161	7.69178	1.45047e-34	9.86279e-34
OPLAH	4.53717	0.762045	-3.77513	1.46379e-34	9.86279e-34
INTU	2.19063	0.799979	-1.39065	7.17618e-32	1.98085e-31
SNRPA	6.51759	5.96308	-0.554511	2.72288e-25	5.06969e-25
MRI1	3.74206	4.31096	0.568895	3.68317e-22	6.16123e-22
CES3	1.49778	0.504602	-0.993179	3.08003e-24	5.5094e-24
ELAC2	4.51469	4.30047	-0.214221	3.23198e-07	3.89004e-07
SLC41A3	3.64071	3.89016	0.249446	1.23655e-08	1.53035e-08
ZNF763	0.348786	2.27214	1.92336	1.49963e-34	9.86279e-34
STXBP3	4.42752	5.31074	0.883217	1.89965e-30	4.61381e-30
STAG3L4	4.07648	2.73858	-1.3379	1.81899e-34	1.01714e-33
IFIH1	1.78327	3.1234	1.34014	2.40742e-33	8.43591e-33
ST3GAL1	2.65509	4.75784	2.10275	1.46367e-34	9.86279e-34
LRRC19	0.0470111	0.906026	0.859015	6.88097e-34	2.92057e-33
PLAA	3.60569	4.07156	0.465872	2.01223e-26	3.91166e-26
SEC11C	4.13501	3.5115	-0.623507	3.80394e-13	5.1634e-13
ITPR3	3.28349	2.24345	-1.04005	5.40562e-16	7.79374e-16
KRCC1	2.14142	4.64617	2.50475	2.2596e-34	1.17658e-33
EIF6	6.22427	5.61008	-0.61419	8.49085e-26	1.61188e-25
TCEA3	1.12821	0.692797	-0.435413	1.8218e-14	2.54117e-14
SPINK4	1.44707	1.32023	-0.12684	0.000481671	0.000538172
SNORA84	0.680154	0.980187	0.300034	3.52539e-09	4.41236e-09
ATXN7L3B	3.95637	5.93033	1.97396	1.46371e-34	9.86279e-34
PLCB2	3.48495	6.33589	2.85094	5.08424e-32	1.42431e-31
FBXL16	2.89333	0.809456	-2.08388	6.98064e-34	2.95164e-33
LONP2	4.05165	4.66115	0.6095	3.11506e-29	6.9808e-29
SEC24B	3.89145	4.64324	0.751785	1.33931e-29	3.06026e-29
ZNF420	2.20526	2.04197	-0.163295	0.00025998	0.000292598
NFXL1	3.28817	2.64061	-0.647557	8.59019e-29	1.86629e-28
KREMEN1	2.78868	0.531782	-2.2569	4.14932e-33	1.37337e-32
CELF1	4.81091	5.54619	0.735278	2.67852e-31	6.9605e-31
TEX261	4.60316	5.21939	0.616232	3.01476e-33	1.03359e-32
ORC5	4.32649	2.598	-1.72849	1.46384e-34	9.86279e-34
PPM1H	2.74514	2.00672	-0.73842	1.11618e-11	1.47e-11
CCDC121	2.06397	1.09686	-0.967116	7.49211e-31	1.86821e-30
MED16	4.21969	4.69147	0.471789	1.29557e-11	1.70404e-11
TSTA3	5.23731	4.76877	-0.468538	1.16935e-10	1.50789e-10
ACTR1B	4.87812	5.15099	0.27287	2.96736e-09	3.71934e-09
TCF12	4.59032	5.09903	0.50871	4.37238e-17	6.45777e-17
FEN1	5.55949	4.50514	-1.05435	4.73991e-29	1.04928e-28
ZDHHC8	4.62858	4.16557	-0.463012	3.47752e-08	4.26517e-08
QRICH2	0.811519	1.4438	0.632284	4.05257e-23	6.97764e-23
CLCN5	1.99854	1.49799	-0.500558	6.06415e-09	7.54881e-09
ADAM19	1.13079	1.76985	0.639056	1.60971e-07	1.95033e-07
SGSH	3.16227	2.05108	-1.11119	4.42609e-11	5.76244e-11
INSR	0.909499	3.65108	2.74158	8.05661e-34	3.22531e-33
ZMYM3	3.97003	4.7694	0.79937	4.2922e-22	7.16721e-22
ERI1	3.8446	3.47692	-0.367677	7.88775e-12	1.04152e-11
SERF2	8.37468	6.22686	-2.14782	1.45547e-34	9.86279e-34
KCTD5	4.27671	3.61968	-0.657027	1.51555e-23	2.64613e-23
NUDT22	4.98756	3.73059	-1.25697	2.3041e-32	6.76504e-32
SMC1A	5.54676	4.97394	-0.572826	9.74987e-19	1.49386e-18
ZNF707	2.81584	1.97414	-0.841696	2.6203e-28	5.564e-28
AP4M1	3.74184	2.95715	-0.784696	4.84673e-29	1.07154e-28
RNASE2	0.109987	8.34233	8.23235	1.22591e-34	9.86279e-34
ELK4	2.9957	3.54341	0.547711	1.14834e-20	1.84715e-20
ACAT1	5.22816	3.88774	-1.34042	4.22241e-32	1.19623e-31
ASB3	3.52848	4.05592	0.527432	6.30383e-27	1.25392e-26
LRRC3	0.161614	1.00841	0.846797	6.19364e-34	2.67382e-33
PEX19	4.51466	4.25733	-0.257323	1.45519e-17	2.17084e-17
KALRN	2.32947	0.17406	-2.15541	8.05661e-34	3.22531e-33
GCNT7	0.15942	1.38969	1.23027	2.05193e-34	1.09521e-33
ZNF44	2.55123	2.85889	0.307669	1.99787e-09	2.51084e-09
PCDHGA8	0.127776	1.84429	1.71651	1.69198e-34	9.90618e-34
AHCYL1	5.60298	5.17737	-0.425613	2.11972e-23	3.68041e-23
TRIM65	4.24881	3.82159	-0.427216	3.69952e-19	5.72491e-19
FKBP14	3.45981	1.69398	-1.76583	1.61229e-34	9.86279e-34
DHRS7B	3.229	2.99215	-0.236856	1.1181e-06	1.32955e-06
ARFGEF2	2.95489	4.10943	1.15455	5.50723e-33	1.76858e-32
DNAJB6	6.22853	4.28428	-1.94424	1.46379e-34	9.86279e-34
SNORA7B	0.501723	2.87527	2.37355	6.4894e-29	1.42129e-28
PARP10	1.95358	4.92861	2.97503	1.46384e-34	9.86279e-34
ZNF615	1.76249	2.10937	0.34688	4.22626e-11	5.50462e-11
NFX1	3.76714	4.39616	0.629022	5.84422e-32	1.62614e-31
C19orf24	4.76274	4.05494	-0.707801	9.45473e-17	1.38482e-16
TAS2R30	0.0764161	1.25497	1.17855	3.265e-32	9.39006e-32
MYO7B	0.102734	0.976783	0.874049	2.07289e-26	4.02701e-26
ZNF200	3.14152	1.86039	-1.28112	1.61229e-34	9.86279e-34
GINS3	3.31065	2.50102	-0.809625	1.14151e-27	2.35359e-27
DNA2	3.83209	2.70533	-1.12676	5.01186e-33	1.62359e-32
PTRH2	5.01207	3.77441	-1.23766	1.46375e-34	9.86279e-34
NPTXR	1.77378	0.763367	-1.01042	2.45825e-25	4.5854e-25
RFK	4.46357	3.52993	-0.933641	2.69919e-26	5.22621e-26
ARNTL2	0.840094	1.82214	0.98205	1.06109e-16	1.5527e-16
GULP1	3.1842	0.0741839	-3.11002	1.16945e-34	9.86279e-34
CUBN	0.178709	1.00491	0.8262	1.53331e-33	5.60894e-33
TMED3	4.90074	5.20259	0.301851	3.56451e-10	4.55458e-10
RAD51AP1	5.04956	3.35765	-1.69191	2.15356e-34	1.13437e-33
SPINK2	0.0590443	5.23107	5.17203	4.7754e-33	1.55288e-32
KEL	3.81	2.05748	-1.75251	2.45375e-18	3.72577e-18
ZNF12	3.5861	3.24847	-0.33763	1.19994e-10	1.54668e-10
COL24A1	0.139206	2.66119	2.52198	5.23829e-34	2.33574e-33
PMM2	3.76354	4.09229	0.328744	4.69066e-24	8.32768e-24
ARHGEF25	3.5354	0.212741	-3.32266	1.41564e-34	9.86279e-34
PJA2	5.06831	5.67085	0.602538	2.91141e-19	4.5153e-19
GTF3C2	4.99976	4.91564	-0.0841249	8.01838e-05	9.12478e-05
RAD1	4.64315	2.80104	-1.84212	1.46375e-34	9.86279e-34
SLC22A23	2.1968	1.2845	-0.912299	1.70092e-26	3.32135e-26
FAM91A1	3.65967	4.50871	0.849047	6.17647e-29	1.35401e-28
UQCRH	8.86832	6.8704	-1.99792	1.44578e-34	9.86279e-34
USP39	5.59306	4.96384	-0.629223	1.54827e-32	4.65207e-32
GZMH	0.053974	2.00507	1.95109	1.86492e-34	1.02909e-33
FCGR1B	1.66168	1.00655	-0.655126	2.90841e-13	3.95621e-13
AP1S3	1.40653	2.01628	0.609749	6.1886e-05	7.061e-05
FAAH	1.05329	3.35563	2.30234	1.51273e-32	4.55466e-32
PPIL2	6.05355	4.83606	-1.2175	1.53606e-34	9.86279e-34
ZNF211	2.70501	3.08096	0.375952	4.59008e-13	6.22632e-13
COMMD2	4.02212	3.41168	-0.610444	1.81166e-26	3.53248e-26
MAL	0.43642	1.48179	1.04537	1.56954e-17	2.3397e-17
NAGA	3.6744	4.814	1.1396	3.51088e-22	5.87706e-22
ZAP70	0.60541	3.08027	2.47486	1.53344e-33	5.60894e-33
FBXL19	3.6608	3.92325	0.262451	1.16325e-06	1.38297e-06
RGL4	0.292949	4.33365	4.0407	1.46384e-34	9.86279e-34
CA3	0.754337	0.603874	-0.150463	9.24402e-06	1.0759e-05
[truncated: 8,996 more rows]

## Sheet: Table S4
Table S4. Differentially expressed genes were identified based on GSE114868 databases.
Gene	baseMean	LogFC	p-Value	FDR
TNFRSF1B	8.88435	0.518266	3.16487e-07	5.37899e-05
PADI4	8.40529	0.61723	1.42365e-09	5.00803e-07
CDA	8.88567	0.712675	2.68581e-13	3.40284e-10
ALPL	4.91864	1.01113	8.55273e-17	3.57589e-13
S1PR1	5.84444	0.600364	8.31112e-07	0.000122609
KIAA1324	4.421	0.676122	8.77038e-07	0.000128663
CD2	7.4599	0.533768	1.13942e-06	0.000157225
SLAMF7	5.97676	0.669271	1.52535e-08	4.06209e-06
HSPA6	6.59091	0.605178	1.18999e-07	2.36173e-05
HSPA7	7.26744	0.648609	2.00199e-09	6.90792e-07
RGS2	11.7063	0.421228	3.04227e-06	0.00036551
CR1	9.22368	0.600175	1.2702e-09	4.53906e-07
G0S2	8.74187	0.558341	4.1884e-08	9.56923e-06
LOC729737	9.66479	0.541173	1.91802e-08	4.98089e-06
PADI2	6.57759	0.73631	3.6079e-11	2.35697e-08
ECE1	7.08813	0.55264	7.64134e-07	0.000114511
FGR	8.76627	0.491937	1.53736e-06	0.000199001
S100A12	11.9315	0.648898	5.06508e-13	5.57292e-10
FCRL3	5.28537	0.60102	2.58191e-06	0.000318435
FCRL1	5.71828	0.762494	1.08139e-10	5.58186e-08
CD48	8.81421	0.47526	3.56337e-06	0.000415739
F5	6.42835	0.808288	3.09545e-13	3.59502e-10
NCF2	9.17238	0.596927	1.42539e-09	5.00803e-07
MIR181B1	9.09436	-0.692476	7.75246e-07	0.000115761
CHI3L1	7.02778	0.567007	4.51924e-07	7.15718e-05
NUAK2	5.84815	0.695886	4.65666e-09	1.40068e-06
FAIM3	7.21475	0.613176	2.01815e-08	5.19577e-06
CD34	9.09846	-0.76073	1.02085e-06	0.000146171
FCGR3A	6.8312	0.622858	3.03804e-08	7.34222e-06
FCGR3B	7.31457	0.629979	6.78489e-09	1.98375e-06
QPCT	6.83447	0.544642	1.78851e-06	0.000229379
DYSF	7.87362	0.507573	2.50853e-06	0.000310301
IL18RAP	6.22515	0.64704	3.01903e-08	7.3387e-06
OTTHUMG00000058520	5.48378	0.727342	2.32689e-09	7.72122e-07
TNFAIP6	7.61067	0.516705	2.69571e-06	0.000330521
CD28	5.14016	0.603093	3.26076e-06	0.000386211
ICOS	5.08762	0.664605	2.3868e-07	4.26462e-05
CXCR2	6.2806	0.685775	2.68774e-09	8.74059e-07
SLC11A1	7.46552	0.611559	1.31509e-08	3.57039e-06
NLRC4	6.68584	0.563965	9.39176e-07	0.000135872
CYP1B1	6.74296	0.890342	9.55619e-17	3.63222e-13
CYP1B1	5.48396	0.898821	2.28953e-14	3.82901e-11
DUSP2	8.17279	0.528567	4.81127e-07	7.59091e-05
TFPI	8.73722	-0.631005	6.53986e-06	0.000685293
CXCR2P1	5.61038	0.728019	1.70147e-09	5.92822e-07
CXCR1	6.0232	0.877764	6.77895e-15	1.34966e-11
LOC100996616	4.4828	0.751525	2.12345e-08	5.41351e-06
CPA3	10.6183	-0.697645	9.20007e-07	0.000134026
IQSEC1	7.639	0.494638	6.12017e-06	0.000656114
CX3CR1	8.23269	0.531844	5.32908e-07	8.2634e-05
CCR1	6.80063	0.721285	8.07538e-11	4.3688e-08
LTF	9.65192	0.615672	9.91306e-10	4.10361e-07
P2RY13	9.49253	0.540001	7.05546e-08	1.50505e-05
BCL6	9.12998	0.533583	9.2602e-08	1.9226e-05
KIT	11.299	-1.0767	2.09829e-14	3.65539e-11
OTTHUMG00000161622	7.4826	-0.943343	8.32841e-07	0.000122609
ANXA3	8.61098	0.617239	2.0768e-09	7.05943e-07
CYTL1	8.40812	-0.79979	8.13022e-07	0.000120711
PF4	6.70988	0.814795	2.15507e-13	2.81573e-10
PPBP	9.20615	0.77741	5.38891e-12	4.41785e-09
HPSE	6.25848	0.619962	1.17217e-07	2.34491e-05
HPGDS	8.30409	-0.796174	2.8678e-06	0.000346539
LEF1	6.2816	0.576676	1.06374e-06	0.00014858
ANXA5	9.56597	0.533243	5.68173e-08	1.25028e-05
IL7R	8.55812	0.613917	1.06652e-09	4.37167e-07
VCAN	10.4001	0.573346	1.16661e-06	0.000159922
TGFBI	6.25338	0.737171	1.01579e-10	5.37599e-08
ITK	6.14493	0.613204	2.13131e-07	3.85757e-05
HRH2	7.76544	0.507084	2.8924e-06	0.000348505
OTTHUMG00000163182	8.46567	0.542644	1.35186e-07	2.62891e-05
LUCAT1	5.8552	0.741255	3.10043e-10	1.44032e-07
SLCO4C1	9.57745	0.448211	7.46549e-06	0.000772604
CD14	8.73979	0.740541	5.29527e-13	5.6768e-10
ADAM19	5.65123	0.564438	5.88106e-06	0.000633729
HK3	7.73787	0.559574	1.80271e-07	3.37989e-05
TNF	6.50851	0.737936	4.77671e-11	2.81288e-08
HSPA1B	12.2194	0.45121	2.64162e-07	4.60193e-05
SMPDL3A	5.57242	0.777875	8.15036e-11	4.3688e-08
ARG1	8.57765	0.56942	5.27402e-08	1.19193e-05
MYB	12.2777	-0.56597	9.25943e-07	0.000134423
PLEKHG1	4.35095	0.703122	3.2627e-07	5.52281e-05
IGF2R	7.84607	0.49797	4.41242e-06	0.000499954
IER3	7.2218	0.713283	2.79813e-11	1.91786e-08
LTB	5.1159	0.59941	3.93376e-06	0.000453852
TREML2	6.89703	0.512356	7.90629e-06	0.000810201
TREM1	10.3934	0.457732	1.81265e-06	0.000231764
CRISP3	7.24909	0.621318	7.56021e-08	1.59643e-05
VNN3	5.70421	0.641111	1.62253e-07	3.06959e-05
VNN2	9.36771	0.719354	5.73022e-14	8.55645e-11
SGK1	7.77008	0.552549	2.56986e-07	4.49564e-05
SYNE1	6.63375	0.550125	1.9369e-06	0.000246896
HCP5	7.85729	0.518273	1.37027e-06	0.000180728
IPCEF1	6.74694	0.522203	6.21066e-06	0.000664111
ABCA13	6.74718	0.522191	7.85157e-06	0.00080657
NCF1B	10.0604	0.487219	6.49489e-07	9.94693e-05
OTTHUMG00000155818	8.86185	-0.791306	6.21784e-08	1.36109e-05
MGAM	7.54542	0.498912	7.79622e-06	0.000802857
TRBV29-1	4.89504	0.62695	2.07371e-06	0.000262733
GIMAP7	8.42321	0.47901	5.04274e-06	0.000550488
NCF1C	10.2288	0.465845	1.60201e-06	0.000206093
STEAP4	5.07523	0.966911	9.58373e-16	2.6713e-12
CDK6	11.497	-0.69925	1.76046e-08	4.60029e-06
PILRA	8.16715	0.559691	8.712e-08	1.82124e-05
LY96	5.86153	0.624566	2.4382e-07	4.33792e-05
DEFA1B	14.4118	0.386706	8.26338e-06	0.000842663
ANGPT1	8.37081	-0.747748	5.07017e-07	7.93947e-05
EXT1	5.7225	0.645552	1.081e-07	2.18342e-05
LINC00861	4.89146	0.616829	3.22219e-06	0.000382726
DEFA1B	14.3695	0.396005	4.61198e-06	0.000516963
DEFA1B	14.6326	0.393016	6.42436e-06	0.000676581
MAMDC2	8.47578	-0.858194	2.38392e-08	5.93285e-06
UGCG	8.95784	0.52465	1.8826e-07	3.48281e-05
LCN2	6.14523	0.686854	3.42245e-09	1.05995e-06
FCN1	10.9084	0.587174	1.06774e-10	5.58028e-08
S1PR3	5.58326	0.616481	7.14705e-07	0.000108661
TLR8	7.88542	0.65434	4.40212e-10	1.87809e-07
PFKFB3	8.57195	0.47889	3.9404e-06	0.000453852
ALOX5	10.0956	0.529401	2.30282e-08	5.80006e-06
LIPN	5.84033	0.601688	8.14173e-07	0.000120711
BAG3	4.78289	0.71238	5.43125e-08	1.22086e-05
CHST15	6.7331	0.621752	3.79457e-08	8.86318e-06
PI4K2A	6.78814	0.607837	6.97621e-08	1.50505e-05
ADM	5.01725	0.878079	9.57309e-13	9.76222e-10
MS4A4A	6.874	0.587216	2.10741e-07	3.8309e-05
MS4A1	6.91048	0.67752	6.99431e-10	2.92432e-07
CD6	5.80577	0.581083	2.08939e-06	0.000263919
CD5	5.55293	0.705826	6.41206e-09	1.88795e-06
FOLR3	5.43629	0.819937	1.01401e-11	7.85103e-09
IL10RA	8.55012	0.561101	3.89717e-08	9.00224e-06
CD3E	6.76354	0.544269	2.05947e-06	0.000261721
CD3G	7.09857	0.55046	8.92848e-07	0.000130524
MPEG1	11.6238	0.497846	3.79347e-07	6.31893e-05
TCN1	8.55864	0.510202	1.376e-06	0.000180913
MMP8	10.6218	0.700171	2.12414e-10	1.04483e-07
AMICA1	8.74338	0.585298	6.83953e-09	1.98584e-06
CLEC4A	6.99121	0.625712	1.73949e-08	4.5741e-06
CLEC4D	7.10403	0.756129	6.17404e-12	4.93174e-09
KLRF1	6.22337	0.55388	3.4228e-06	0.000400861
KLRD1	6.4865	0.522984	8.83122e-06	0.000894028
LRRK2	7.30768	0.693691	1.75936e-10	8.75701e-08
LRP1	7.49953	0.541438	9.53036e-07	0.000137402
GLT1D1	6.80273	0.852351	1.36115e-15	3.55325e-12
SLC2A3	12.4189	0.414612	2.20525e-06	0.000276881
CLEC4E	7.81971	0.766348	2.92135e-13	3.53683e-10
KLRB1	7.20914	0.515975	4.17777e-06	0.000477248
CLEC7A	8.65059	0.555822	6.28493e-08	1.36861e-05
PLBD1	9.81025	0.760013	2.61005e-14	4.19716e-11
GPR84	6.11824	0.933504	2.50177e-17	1.69004e-13
IFNG	5.09743	0.779446	4.62875e-10	1.95483e-07
HCAR2	6.97716	0.596004	1.1589e-07	2.32951e-05
HCAR3	7.62891	0.488637	8.58928e-06	0.000873766
OLFM4	7.32115	1.15127	9.0003e-32	1.88151e-27
FLT3	12.2095	-1.07699	1.60599e-15	3.73037e-12
SCIMP	10.0616	-0.569593	8.14874e-06	0.000833005
KIAA0226L	5.43054	0.588305	3.30659e-06	0.000390533
GPR18	6.19236	0.543464	5.6753e-06	0.000614726
TRAV12-1	4.93812	0.624226	2.09588e-06	0.000263941
SYNE2	6.54018	0.60061	1.85207e-07	3.44155e-05
GPR65	9.47829	0.464481	2.84846e-06	0.000345201
ZFP36L1	8.12208	0.674359	3.28034e-11	2.177e-08
SERPINA1	7.64375	0.525442	1.31251e-06	0.00017421
IGHD3-3	7.92954	0.487094	6.2346e-06	0.000664971
IGHD3-3	7.94094	0.523528	9.95535e-07	0.000143035
IGHD2-2	4.44946	0.799707	2.20423e-09	7.3727e-07
FLVCR2	6.79534	0.623636	2.95181e-08	7.21727e-06
AQP9	7.75912	0.90581	8.76383e-19	7.32831e-15
IL4R	8.14459	0.497094	2.62612e-06	0.000322935
ITGAM	10.5947	0.48511	2.33447e-07	4.18901e-05
ITGAX	9.33009	0.48423	1.17102e-06	0.000160001
GPR97	8.26314	0.610881	2.82245e-09	9.07742e-07
MEFV	7.15114	0.620428	1.70598e-08	4.51437e-06
IGSF6	8.54676	0.603129	2.97319e-09	9.41734e-07
HP	7.50374	0.759111	1.05201e-12	1.04725e-09
CCL4	7.57143	0.53287	1.18269e-06	0.000160547
SLC43A2	7.15394	0.562295	4.12599e-07	6.60949e-05
CXCL16	7.33776	0.693717	7.4829e-11	4.11658e-08
SCIMP	9.3115	0.460971	4.99609e-06	0.000547438
ASGR2	5.40914	0.65904	1.23608e-07	2.43776e-05
IKZF3	7.04702	0.545727	1.21066e-06	0.000162883
CCR7	7.22471	0.719806	1.32483e-11	9.5502e-09
SLC16A6	6.75137	0.764923	2.45697e-12	2.30238e-09
WIPI1	7.76509	0.483425	8.99232e-06	0.000903772
FAM20A	4.36548	0.747718	3.84162e-08	8.92323e-06
CD300E	6.95915	0.649934	5.04551e-09	1.50681e-06
SGSH	5.62379	0.562259	6.84315e-06	0.00071528
ITGB3	6.634	0.671912	2.8455e-09	9.08172e-07
RAB31	11.4025	0.448834	1.24397e-06	0.000166168
GADD45B	9.52899	0.455537	4.27769e-06	0.00048733
RETN	8.19193	0.539446	2.66079e-07	4.61609e-05
C19orf59	9.29238	0.667595	3.43966e-12	3.05713e-09
SLC44A2	9.55268	0.490419	5.53571e-07	8.54052e-05
JUNB	11.8486	0.433882	1.12317e-06	0.000155495
CYP4F3	6.89609	0.598439	1.00376e-07	2.04717e-05
FFAR2	5.59725	0.891022	2.06426e-14	3.65539e-11
CEACAM6	8.45726	0.523142	2.82516e-06	0.000343372
CD79A	8.24822	0.592683	8.3623e-09	2.36235e-06
CD177	6.73167	1.21196	5.75008e-34	2.40411e-29
C5AR1	9.01357	0.69491	3.55026e-12	3.05713e-09
SIGLEC9	6.79118	0.739625	1.72675e-11	1.22365e-08
FPR2	5.92113	0.864892	3.04389e-14	4.71351e-11
FCAR	8.7531	0.583482	8.20567e-09	2.33387e-06
FLJ45445	12.0482	0.406792	4.77942e-06	0.000534298
PRSS57	11.7491	-0.921638	2.4772e-12	2.30238e-09
C19orf77	8.86156	-0.679854	1.38836e-06	0.000181967
DNAJB1	9.88522	0.490655	3.42741e-07	5.75501e-05
EMR3	6.65789	0.526233	6.28082e-06	0.000668196
LRRC25	8.64433	0.6109	1.17243e-09	4.53349e-07
CEACAM1	7.05802	0.713691	5.66328e-11	3.19975e-08
CEACAM8	10.0785	0.57352	5.58278e-06	0.000606275
SCIMP	7.20967	1.14059	5.86169e-31	8.16924e-27
PLAUR	9.916	0.448313	4.46658e-06	0.00050201
PGLYRP1	7.22559	0.658326	2.19501e-09	7.3727e-07
SIGLEC14	7.39892	0.506667	4.85431e-06	0.000540604
FPR1	7.6924	0.828126	7.27329e-16	2.21824e-12
LILRB2	8.31262	0.622264	1.18786e-09	4.53349e-07
CD22	7.07422	0.662102	1.22772e-09	4.53349e-07
LILRB3	6.83538	0.51826	6.36274e-06	0.000673484
LILRA1	7.19427	0.642436	3.90018e-09	1.19902e-06
LILRB1	6.39549	0.611334	1.3898e-07	2.67015e-05
LILRA5	6.90152	0.622415	2.46521e-08	6.09884e-06
PI3	4.79258	0.997526	7.42773e-16	2.21824e-12
MMP9	7.67075	0.763687	1.92731e-13	2.59938e-10
SNAI1	5.12246	0.675736	1.30801e-07	2.55551e-05
LOC100506115	6.09898	0.69069	3.10701e-09	9.76724e-07
TUBB1	6.58138	0.855204	3.45731e-15	7.32e-12
SIRPD	5.85497	0.547417	8.97517e-06	0.000903772
SIRPB1	8.24625	0.586534	1.41773e-08	3.79973e-06
SIRPG	4.87319	0.69264	1.05066e-07	2.13244e-05
CPXM1	9.48748	-0.692829	3.9836e-07	6.43066e-05
CD93	9.04475	0.488809	1.48247e-06	0.000192491
SLPI	9.31115	0.500604	4.04828e-06	0.000464996
SULF2	7.1101	0.522938	3.88612e-06	0.00045008
KCNJ15	4.77826	0.847218	2.60298e-11	1.81384e-08
IL10RB-AS1	7.32849	0.579341	1.19188e-07	2.36173e-05
APOBEC3A	8.10025	0.536472	3.81945e-07	6.32831e-05
TNF	5.67758	0.821399	3.58287e-12	3.05713e-09
HSPA1B	11.1859	0.485253	1.24647e-07	2.4467e-05
HCP5	8.60802	0.500273	1.19374e-06	0.000161522
HSPA1B	11.2283	0.473524	2.52822e-07	4.44138e-05
IER3	8.43721	0.637891	2.71541e-10	1.27563e-07
HSPA1A	11.3734	0.413373	6.31233e-06	0.000669844
HSPA1B	11.2424	0.482455	1.39223e-07	2.67015e-05
HCP5	8.03247	0.622746	2.0157e-09	6.90792e-07
HSPA1B	11.5995	0.45811	4.06161e-07	6.53138e-05
IER3	8.34359	0.670109	3.26341e-11	2.177e-08
HCP5	8.50956	0.512203	7.11513e-07	0.000108571

## Sheet: Table S5
Table S5. GO enrichment analysis of 76 C-DEGs.
ONTOLOGY	ID	Description	GeneRatio	BgRatio	p-Value	p.adjust	q-Value	Gene	Count
BP	GO:0001819	positive regulation of cytokine production	19/73	467/18723	1.11413e-14	2.25611e-11	1.60083e-11	MMP8/LILRA5/LTB/HPSE/IL4R/CD28/HSPA1A/KIT/CD34/LY96/HSPA1B/CD14/CD3E/CYP1B1/FFAR2/TNF/PF4/CD2/C5AR1	19
BP	GO:0019221	cytokine-mediated signaling pathway	18/73	472/18723	1.87977e-13	1.90326e-10	1.35046e-10	IL10RA/LILRA5/IL4R/CXCR2/TNFRSF1B/HSPA1A/CXCR1/PADI2/KIT/IL18RAP/HSPA1B/TNF/PF4/LILRA1/IL7R/CEACAM1/PPBP/CCL4	18
BP	GO:0002274	myeloid leukocyte activation	12/73	223/18723	5.87859e-11	3.96805e-08	2.81553e-08	S100A12/MMP8/ANXA3/ITGAM/IL4R/CXCR2/KIT/IL18RAP/TNF/CLEC4D/CD2/C5AR1	12
BP	GO:0030595	leukocyte chemotaxis	12/73	230/18723	8.41735e-11	4.26128e-08	3.0236e-08	S100A12/TREM1/CXCR2/CXCR1/PADI2/KIT/FFAR2/CXCL16/PF4/PPBP/CCL4/C5AR1	12
BP	GO:0050900	leukocyte migration	14/73	369/18723	1.34673e-10	5.45426e-08	3.87008e-08	S100A12/TREM1/CXCR2/CXCR1/PADI2/KIT/CD34/FFAR2/CXCL16/TNF/PF4/PPBP/CCL4/C5AR1	14
BP	GO:0060326	cell chemotaxis	12/73	310/18723	2.56074e-09	8.64251e-07	6.13231e-07	S100A12/TREM1/CXCR2/CXCR1/PADI2/KIT/FFAR2/CXCL16/PF4/PPBP/CCL4/C5AR1	12
BP	GO:0030593	neutrophil chemotaxis	8/73	103/18723	6.37023e-09	1.84282e-06	1.30757e-06	S100A12/TREM1/CXCR2/CXCR1/PF4/PPBP/CCL4/C5AR1	8
BP	GO:1990266	neutrophil migration	8/73	122/18723	2.4325e-08	6.15728e-06	4.36891e-06	S100A12/TREM1/CXCR2/CXCR1/PF4/PPBP/CCL4/C5AR1	8
BP	GO:0071621	granulocyte chemotaxis	8/73	125/18723	2.94386e-08	6.62368e-06	4.69984e-06	S100A12/TREM1/CXCR2/CXCR1/PF4/PPBP/CCL4/C5AR1	8
BP	GO:0097530	granulocyte migration	8/73	148/18723	1.09778e-07	2.223e-05	1.57733e-05	S100A12/TREM1/CXCR2/CXCR1/PF4/PPBP/CCL4/C5AR1	8
BP	GO:0032757	positive regulation of interleukin-8 production	6/73	62/18723	1.47388e-07	2.71328e-05	1.92521e-05	HSPA1A/HSPA1B/CD14/FFAR2/TNF/CD2	6
BP	GO:1903706	regulation of hemopoiesis	11/73	367/18723	1.69622e-07	2.85707e-05	2.02724e-05	IL4R/CD28/HSPA1A/HSPA1B/TNF/PF4/IL7R/CEACAM1/IKZF3/CD2/ZFP36L1	11
BP	GO:0097529	myeloid leukocyte migration	9/73	220/18723	1.83417e-07	2.85707e-05	2.02724e-05	S100A12/TREM1/CXCR2/CXCR1/KIT/PF4/PPBP/CCL4/C5AR1	9
BP	GO:0002703	regulation of leukocyte mediated immunity	9/73	226/18723	2.30403e-07	3.0199e-05	2.14278e-05	ITGAM/IL4R/TNFRSF1B/CD28/KIT/IL18RAP/TNF/IL7R/CEACAM1	9
BP	GO:0009408	response to heat	7/73	110/18723	2.35944e-07	3.0199e-05	2.14278e-05	DNAJB1/HSPA1A/HSPA6/CD34/HSPA1B/CD14/BAG3	7
BP	GO:0002764	immune response-regulating signaling pathway	12/73	468/18723	2.38609e-07	3.0199e-05	2.14278e-05	CD28/HSPA1A/KIT/LY96/HSPA1B/CD14/CD3E/FFAR2/CLEC4E/FPR1/CEACAM1/C5AR1	12
BP	GO:0034605	cellular response to heat	6/73	69/18723	2.81302e-07	3.3508e-05	2.37757e-05	DNAJB1/HSPA1A/HSPA6/CD34/HSPA1B/BAG3	6
BP	GO:0042110	T cell activation	12/73	487/18723	3.65005e-07	4.10631e-05	2.91364e-05	ICOS/IL4R/TNFRSF1B/CD28/KIT/CD3E/SIRPB1/CLEC4A/IL7R/CEACAM1/CD2/ZFP36L1	12
BP	GO:0032640	tumor necrosis factor production	8/73	181/18723	5.13973e-07	5.20398e-05	3.69249e-05	MMP8/LILRA5/CD34/LY96/CD14/CLEC4A/PF4/CD2	8
BP	GO:0032680	regulation of tumor necrosis factor production	8/73	181/18723	5.13973e-07	5.20398e-05	3.69249e-05	MMP8/LILRA5/CD34/LY96/CD14/CLEC4A/PF4/CD2	8
BP	GO:0071706	tumor necrosis factor superfamily cytokine production	8/73	186/18723	6.32047e-07	5.70484e-05	4.04788e-05	MMP8/LILRA5/CD34/LY96/CD14/CLEC4A/PF4/CD2	8
BP	GO:1903555	regulation of tumor necrosis factor superfamily cytokine production	8/73	186/18723	6.32047e-07	5.70484e-05	4.04788e-05	MMP8/LILRA5/CD34/LY96/CD14/CLEC4A/PF4/CD2	8
BP	GO:0050867	positive regulation of cell activation	11/73	420/18723	6.47958e-07	5.70484e-05	4.04788e-05	MMP8/LILRA5/ICOS/ITGAM/IL4R/CD28/CD3E/SIRPB1/IL7R/CLEC4D/CD2	11
BP	GO:0002697	regulation of immune effector process	10/73	339/18723	7.49655e-07	6.17445e-05	4.38109e-05	ITGAM/IL4R/TNFRSF1B/CD28/KIT/IL18RAP/FFAR2/TNF/IL7R/CEACAM1	10
BP	GO:0032103	positive regulation of response to external stimulus	11/73	427/18723	7.62277e-07	6.17445e-05	4.38109e-05	S100A12/MMP8/LILRA5/CXCR2/CD28/IL18RAP/LY96/FFAR2/TNF/CCL4/C5AR1	11
BP	GO:0071674	mononuclear cell migration	8/73	196/18723	9.3902e-07	7.31352e-05	5.18932e-05	S100A12/CXCR2/CXCR1/PADI2/CXCL16/TNF/CCL4/C5AR1	8
BP	GO:0002443	leukocyte mediated immunity	11/73	440/18723	1.0226e-06	7.66949e-05	5.4419e-05	ANXA3/TREM1/ITGAM/IL4R/TNFRSF1B/CD28/KIT/IL18RAP/TNF/IL7R/CEACAM1	11
BP	GO:0070098	chemokine-mediated signaling pathway	6/73	88/18723	1.19966e-06	8.67609e-05	6.15613e-05	CXCR2/CXCR1/PADI2/PF4/PPBP/CCL4	6
BP	GO:1904894	positive regulation of receptor signaling pathway via STAT	5/73	49/18723	1.30814e-06	9.06748e-05	6.43384e-05	IL10RA/KIT/CYP1B1/TNF/IL7R	5
BP	GO:1902105	regulation of leukocyte differentiation	9/73	279/18723	1.34333e-06	9.06748e-05	6.43384e-05	IL4R/CD28/TNF/PF4/IL7R/CEACAM1/IKZF3/CD2/ZFP36L1	9
BP	GO:1990868	response to chemokine	6/73	97/18723	2.12792e-06	0.000130707	9.27432e-05	CXCR2/CXCR1/PADI2/PF4/PPBP/CCL4	6
BP	GO:1990869	cellular response to chemokine	6/73	97/18723	2.12792e-06	0.000130707	9.27432e-05	CXCR2/CXCR1/PADI2/PF4/PPBP/CCL4	6
BP	GO:0070841	inclusion body assembly	4/73	24/18723	2.13004e-06	0.000130707	9.27432e-05	DNAJB1/HSPA1A/HSPA1B/BAG3	4
BP	GO:0032677	regulation of interleukin-8 production	6/73	102/18723	2.85551e-06	0.000170035	0.000120649	HSPA1A/HSPA1B/CD14/FFAR2/TNF/CD2	6
BP	GO:0032637	interleukin-8 production	6/73	103/18723	3.02285e-06	0.000170035	0.000120649	HSPA1A/HSPA1B/CD14/FFAR2/TNF/CD2	6
BP	GO:0032760	positive regulation of tumor necrosis factor production	6/73	103/18723	3.02285e-06	0.000170035	0.000120649	MMP8/LILRA5/LY96/CD14/PF4/CD2	6
BP	GO:1903557	positive regulation of tumor necrosis factor superfamily cytokine production	6/73	107/18723	3.77414e-06	0.000206558	0.000146563	MMP8/LILRA5/LY96/CD14/PF4/CD2	6
BP	GO:0002696	positive regulation of leukocyte activation	10/73	409/18723	4.03874e-06	0.000215222	0.000152711	MMP8/ICOS/ITGAM/IL4R/CD28/CD3E/SIRPB1/IL7R/CLEC4D/CD2	10
BP	GO:0050863	regulation of T cell activation	9/73	329/18723	5.17562e-06	0.000266639	0.000189194	ICOS/IL4R/TNFRSF1B/CD28/CD3E/SIRPB1/IL7R/CEACAM1/CD2	9
BP	GO:0038034	signal transduction in absence of ligand	5/73	65/18723	5.39861e-06	0.000266639	0.000189194	HSPA1A/HSPA1B/TNF/PF4/BAG3	5
BP	GO:0097192	extrinsic apoptotic signaling pathway in absence of ligand	5/73	65/18723	5.39861e-06	0.000266639	0.000189194	HSPA1A/HSPA1B/TNF/PF4/BAG3	5
BP	GO:0009266	response to temperature stimulus	7/73	178/18723	5.99112e-06	0.000288858	0.000204959	DNAJB1/HSPA1A/HSPA6/CD34/HSPA1B/CD14/BAG3	7
BP	GO:0034612	response to tumor necrosis factor	8/73	253/18723	6.26964e-06	0.000295256	0.000209499	TNFRSF1B/HSPA1A/HSPA1B/CD14/CXCL16/TNF/CCL4/ZFP36L1	8
BP	GO:0051091	positive regulation of DNA-binding transcription factor activity	8/73	260/18723	7.65545e-06	0.000344159	0.000244198	S100A12/ANXA3/HSPA1A/KIT/CYTL1/IL18RAP/HSPA1B/TNF	8
BP	GO:0051090	regulation of DNA-binding transcription factor activity	10/73	440/18723	7.67965e-06	0.000344159	0.000244198	S100A12/ANXA3/HSPA1A/KIT/CYTL1/IL18RAP/HSPA1B/CYP1B1/TNF/SGK1	10
BP	GO:1901099	negative regulation of signal transduction in absence of ligand	4/73	33/18723	7.98788e-06	0.000344159	0.000244198	HSPA1A/HSPA1B/TNF/PF4	4
BP	GO:2001240	negative regulation of extrinsic apoptotic signaling pathway in absence of ligand	4/73	33/18723	7.98788e-06	0.000344159	0.000244198	HSPA1A/HSPA1B/TNF/PF4	4
BP	GO:0042742	defense response to bacterium	9/73	350/18723	8.52051e-06	0.000354229	0.000251344	S100A12/ANXA3/TREM1/TNF/IL7R/PPBP/MPEG1/HP/C5AR1	9
BP	GO:0001906	cell killing	7/73	188/18723	8.57146e-06	0.000354229	0.000251344	S100A12/TREM1/ITGAM/IL18RAP/PF4/IL7R/CEACAM1	7
BP	GO:0051085	chaperone cofactor-dependent protein refolding	4/73	34/18723	9.0263e-06	0.000364287	0.00025848	DNAJB1/HSPA1A/HSPA6/HSPA1B	4
BP	GO:0090084	negative regulation of inclusion body assembly	3/73	11/18723	9.17463e-06	0.000364287	0.00025848	DNAJB1/HSPA1A/HSPA1B	3
BP	GO:0043299	leukocyte degranulation	5/73	73/18723	9.58258e-06	0.000373168	0.000264782	ANXA3/ITGAM/IL4R/KIT/CEACAM1	5
BP	GO:0042119	neutrophil activation	4/73	36/18723	1.13975e-05	0.000435471	0.000308989	ANXA3/ITGAM/CXCR2/IL18RAP	4
BP	GO:0097201	negative regulation of transcription from RNA polymerase II promoter in response to stress	3/73	12/18723	1.21986e-05	0.000457446	0.000324582	DNAJB1/HSPA1A/BAG3	3
BP	GO:0022409	positive regulation of cell-cell adhesion	8/73	284/18723	1.45371e-05	0.000535231	0.000379774	ICOS/ADAM19/IL4R/CD28/CD3E/SIRPB1/TNF/IL7R	8
BP	GO:0051084	'de novo' posttranslational protein folding	4/73	39/18723	1.57747e-05	0.000570425	0.000404746	DNAJB1/HSPA1A/HSPA6/HSPA1B	4
BP	GO:0050729	positive regulation of inflammatory response	6/73	142/18723	1.9192e-05	0.000681822	0.000483788	S100A12/MMP8/LILRA5/CD28/FFAR2/TNF	6
BP	GO:0097191	extrinsic apoptotic signaling pathway	7/73	219/18723	2.30416e-05	0.000776516	0.000550978	TNFRSF1B/HSPA1A/HSPA1B/TNF/PF4/G0S2/BAG3	7
BP	GO:0006458	'de novo' protein folding	4/73	43/18723	2.33914e-05	0.000776516	0.000550978	DNAJB1/HSPA1A/HSPA6/HSPA1B	4
BP	GO:0036230	granulocyte activation	4/73	43/18723	2.33914e-05	0.000776516	0.000550978	ANXA3/ITGAM/CXCR2/IL18RAP	4
BP	GO:2001239	regulation of extrinsic apoptotic signaling pathway in absence of ligand	4/73	43/18723	2.33914e-05	0.000776516	0.000550978	HSPA1A/HSPA1B/TNF/PF4	4
BP	GO:0046427	positive regulation of receptor signaling pathway via JAK-STAT	4/73	44/18723	2.56549e-05	0.000837921	0.000594548	IL10RA/KIT/CYP1B1/TNF	4
BP	GO:0001774	microglial cell activation	4/73	47/18723	3.34119e-05	0.00107395	0.000762026	MMP8/ITGAM/TNF/C5AR1	4
BP	GO:0002699	positive regulation of immune effector process	7/73	235/18723	3.61678e-05	0.00114437	0.000811991	ITGAM/IL4R/CD28/KIT/IL18RAP/FFAR2/TNF	7
BP	GO:0090083	regulation of inclusion body assembly	3/73	17/18723	3.71798e-05	0.00115829	0.000821868	DNAJB1/HSPA1A/HSPA1B	3
BP	GO:0002367	cytokine production involved in immune response	5/73	98/18723	4.01734e-05	0.00121698	0.000863509	TREM1/TNFRSF1B/KIT/FFAR2/TNF	5
BP	GO:1903039	positive regulation of leukocyte cell-cell adhesion	7/73	239/18723	4.02655e-05	0.00121698	0.000863509	ICOS/IL4R/CD28/CD3E/SIRPB1/TNF/IL7R	7
BP	GO:0002444	myeloid leukocyte mediated immunity	5/73	99/18723	4.21827e-05	0.00125618	0.000891322	ANXA3/TREM1/ITGAM/IL4R/KIT	5
BP	GO:0002700	regulation of production of molecular mediator of immune response	6/73	164/18723	4.32006e-05	0.00126785	0.000899602	IL4R/TNFRSF1B/CD28/KIT/FFAR2/TNF	6
BP	GO:0006898	receptor-mediated endocytosis	7/73	244/18723	4.59167e-05	0.00132831	0.000942502	ITGAM/CXCR2/CXCR1/IGF2R/CD14/CXCL16/CEACAM1	7
BP	GO:1903037	regulation of leukocyte cell-cell adhesion	8/73	336/18723	4.82439e-05	0.00137098	0.000972783	ICOS/IL4R/CD28/CD3E/SIRPB1/TNF/IL7R/CEACAM1	8
BP	GO:0002706	regulation of lymphocyte mediated immunity	6/73	168/18723	4.94231e-05	0.00137098	0.000972783	TNFRSF1B/CD28/IL18RAP/TNF/IL7R/CEACAM1	6
BP	GO:0002822	regulation of adaptive immune response based on somatic recombination of immune receptors built from immunoglobulin superfamily domains	6/73	168/18723	4.94231e-05	0.00137098	0.000972783	IL4R/TNFRSF1B/CD28/TNF/IL7R/CEACAM1	6
BP	GO:0045639	positive regulation of myeloid cell differentiation	5/73	103/18723	5.101e-05	0.00139588	0.000990451	HSPA1A/HSPA1B/TNF/PF4/ZFP36L1	5
BP	GO:0045765	regulation of angiogenesis	8/73	342/18723	5.46401e-05	0.00147528	0.00104679	ANXA3/CXCR2/CD34/CYP1B1/TNF/PF4/CEACAM1/C5AR1	8
BP	GO:0032496	response to lipopolysaccharide	8/73	343/18723	5.57719e-05	0.00148177	0.00105139	IL10RA/TNFRSF1B/LY96/CD14/TNF/PF4/PPBP/C5AR1	8
BP	GO:0002221	pattern recognition receptor signaling pathway	6/73	172/18723	5.63439e-05	0.00148177	0.00105139	HSPA1A/LY96/HSPA1B/CD14/FFAR2/CLEC4E	6
BP	GO:0006968	cellular defense response	4/73	54/18723	5.80335e-05	0.0015	0.00106433	CXCR2/LY96/NCF2/C5AR1	4
BP	GO:0042116	macrophage activation	5/73	106/18723	5.85187e-05	0.0015	0.00106433	MMP8/ITGAM/IL4R/TNF/C5AR1	5
BP	GO:0022407	regulation of cell-cell adhesion	9/73	448/18723	5.93446e-05	0.00150209	0.00106581	ICOS/ADAM19/IL4R/CD28/CD3E/SIRPB1/TNF/IL7R/CEACAM1	9
BP	GO:0045619	regulation of lymphocyte differentiation	6/73	174/18723	6.00838e-05	0.00150209	0.00106581	IL4R/CD28/IL7R/IKZF3/CD2/ZFP36L1	6
BP	GO:1901342	regulation of vasculature development	8/73	348/18723	6.17289e-05	0.0015244	0.00108164	ANXA3/CXCR2/CD34/CYP1B1/TNF/PF4/CEACAM1/C5AR1	8
BP	GO:0030217	T cell differentiation	7/73	257/18723	6.37201e-05	0.00155462	0.00110308	IL4R/CD28/KIT/CD3E/IL7R/CD2/ZFP36L1	7
BP	GO:0002526	acute inflammatory response	5/73	112/18723	7.60762e-05	0.00183398	0.0013013	TREM1/CXCR2/FFAR2/TNF/HP	5
BP	GO:0002819	regulation of adaptive immune response	6/73	183/18723	7.94478e-05	0.00189273	0.00134299	IL4R/TNFRSF1B/CD28/TNF/IL7R/CEACAM1	6
BP	GO:1904892	regulation of receptor signaling pathway via STAT	5/73	114/18723	8.27487e-05	0.00191063	0.00135569	IL10RA/KIT/CYP1B1/TNF/IL7R	5
BP	GO:0002237	response to molecule of bacterial origin	8/73	363/18723	8.28699e-05	0.00191063	0.00135569	IL10RA/TNFRSF1B/LY96/CD14/TNF/PF4/PPBP/C5AR1	8
BP	GO:0061042	vascular wound healing	3/73	22/18723	8.30298e-05	0.00191063	0.00135569	HPSE/CD34/TNF	3
BP	GO:0042026	protein refolding	3/73	23/18723	9.52173e-05	0.00216646	0.00153722	HSPA1A/HSPA6/HSPA1B	3
BP	GO:0007159	leukocyte cell-cell adhesion	8/73	371/18723	9.64067e-05	0.00216915	0.00153913	ICOS/IL4R/CD28/CD3E/SIRPB1/TNF/IL7R/CEACAM1	8
BP	GO:0010573	vascular endothelial growth factor production	4/73	62/18723	9.99873e-05	0.00217714	0.0015448	HPSE/CYP1B1/TNF/C5AR1	4
BP	GO:0032613	interleukin-10 production	4/73	62/18723	9.99873e-05	0.00217714	0.0015448	MMP8/LILRA5/CD28/CD34	4
BP	GO:0032653	regulation of interleukin-10 production	4/73	62/18723	9.99873e-05	0.00217714	0.0015448	MMP8/LILRA5/CD28/CD34	4
BP	GO:0030098	lymphocyte differentiation	8/73	374/18723	0.000101934	0.00219593	0.00155812	IL4R/CD28/KIT/CD3E/IL7R/IKZF3/CD2/ZFP36L1	8
BP	GO:0031349	positive regulation of defense response	7/73	278/18723	0.000104147	0.00221997	0.00157518	S100A12/MMP8/LILRA5/CD28/IL18RAP/FFAR2/TNF	7
BP	GO:0030099	myeloid cell differentiation	8/73	381/18723	0.000115861	0.00244395	0.00173411	HSPA1A/KIT/JUNB/HSPA1B/TNF/PF4/CEACAM1/ZFP36L1	8
BP	GO:0001909	leukocyte mediated cytotoxicity	5/73	124/18723	0.000123139	0.00257069	0.00182404	TREM1/ITGAM/IL18RAP/IL7R/CEACAM1	5
BP	GO:0061077	chaperone-mediated protein folding	4/73	67/18723	0.000135379	0.00279737	0.00198488	DNAJB1/HSPA1A/HSPA6/HSPA1B	4
BP	GO:0002573	myeloid leukocyte differentiation	6/73	208/18723	0.000160285	0.00327855	0.0023263	KIT/JUNB/TNF/PF4/CEACAM1/ZFP36L1	6
BP	GO:0071222	cellular response to lipopolysaccharide	6/73	209/18723	0.000164518	0.00333149	0.00236386	TNFRSF1B/LY96/CD14/TNF/PF4/PPBP	6
BP	GO:0045637	regulation of myeloid cell differentiation	6/73	210/18723	0.00016884	0.00338515	0.00240194	HSPA1A/HSPA1B/TNF/PF4/CEACAM1/ZFP36L1	6
BP	GO:0010575	positive regulation of vascular endothelial growth factor production	3/73	28/18723	0.000173685	0.00344816	0.00244665	HPSE/CYP1B1/C5AR1	3
BP	GO:0002705	positive regulation of leukocyte mediated immunity	5/73	134/18723	0.000177172	0.00348323	0.00247153	ITGAM/CD28/KIT/IL18RAP/TNF	5
BP	GO:0032729	positive regulation of interferon-gamma production	4/73	72/18723	0.00017906	0.0034865	0.00247385	CD14/CD3E/TNF/CD2	4
BP	GO:0002440	production of molecular mediator of immune response	7/73	308/18723	0.000195996	0.00372245	0.00264127	TREM1/IL4R/TNFRSF1B/CD28/KIT/FFAR2/TNF	7
BP	GO:0006986	response to unfolded protein	5/73	137/18723	0.000196459	0.00372245	0.00264127	DNAJB1/HSPA1A/HSPA6/HSPA1B/BAG3	5
BP	GO:0050870	positive regulation of T cell activation	6/73	216/18723	0.000196693	0.00372245	0.00264127	ICOS/IL4R/CD28/CD3E/SIRPB1/IL7R	6
BP	GO:0033077	T cell differentiation in thymus	4/73	75/18723	0.000209692	0.00393173	0.00278977	CD28/CD3E/IL7R/ZFP36L1	4
BP	GO:0019932	second-messenger-mediated signaling	7/73	312/18723	0.000212081	0.00394004	0.00279566	CXCR2/CXCR1/CD3E/TNF/FPR1/RGS2/CCL4	7
BP	GO:0006809	nitric oxide biosynthetic process	4/73	76/18723	0.000220693	0.00406045	0.0028811	MMP8/CD34/CYP1B1/TNF	4
BP	GO:0071219	cellular response to molecule of bacterial origin	6/73	221/18723	0.000222573	0.00406045	0.0028811	TNFRSF1B/LY96/CD14/TNF/PF4/PPBP	6
BP	GO:0002768	immune response-regulating cell surface receptor signaling pathway	7/73	315/18723	0.000224832	0.00406505	0.00288436	CD28/KIT/CD3E/FFAR2/FPR1/CEACAM1/C5AR1	7
BP	GO:0060055	angiogenesis involved in wound healing	3/73	31/18723	0.000236321	0.00423496	0.00300492	HPSE/CD34/TNF	3
BP	GO:0014065	phosphatidylinositol 3-kinase signaling	5/73	144/18723	0.000247683	0.00436953	0.0031004	CD28/KIT/TNF/CEACAM1/ZFP36L1	5
BP	GO:1903131	mononuclear cell differentiation	8/73	426/18723	0.000248146	0.00436953	0.0031004	IL4R/CD28/KIT/CD3E/IL7R/IKZF3/CD2/ZFP36L1	8
BP	GO:0050850	positive regulation of calcium-mediated signaling	3/73	32/18723	0.00026004	0.00453949	0.003221	CD3E/TNF/CCL4	3
BP	GO:0001570	vasculogenesis	4/73	80/18723	0.000268882	0.00462486	0.00328158	CD34/JUNB/CEACAM1/ZFP36L1	4
BP	GO:0071356	cellular response to tumor necrosis factor	6/73	229/18723	0.000269498	0.00462486	0.00328158	TNFRSF1B/HSPA1A/HSPA1B/TNF/CCL4/ZFP36L1	6
BP	GO:0046209	nitric oxide metabolic process	4/73	81/18723	0.000282022	0.00479911	0.00340521	MMP8/CD34/CYP1B1/TNF	4
BP	GO:0045785	positive regulation of cell adhesion	8/73	437/18723	0.000294588	0.00490673	0.00348158	ICOS/ADAM19/IL4R/CD28/CD3E/SIRPB1/TNF/IL7R	8
BP	GO:0001910	regulation of leukocyte mediated cytotoxicity	4/73	82/18723	0.000295615	0.00490673	0.00348158	ITGAM/IL18RAP/IL7R/CEACAM1	4
BP	GO:2001057	reactive nitrogen species metabolic process	4/73	82/18723	0.000295615	0.00490673	0.00348158	MMP8/CD34/CYP1B1/TNF	4
BP	GO:2001236	regulation of extrinsic apoptotic signaling pathway	5/73	151/18723	0.000308489	0.00507877	0.00360365	HSPA1A/HSPA1B/TNF/PF4/G0S2	5
BP	GO:0002446	neutrophil mediated immunity	3/73	34/18723	0.000311976	0.00509477	0.003615	ANXA3/TREM1/ITGAM	3
BP	GO:0051092	positive regulation of NF-kappaB transcription factor activity	5/73	152/18723	0.000318022	0.00515196	0.00365558	S100A12/HSPA1A/IL18RAP/HSPA1B/TNF	5
BP	GO:0072593	reactive oxygen species metabolic process	6/73	239/18723	0.000338738	0.005444	0.0038628	MMP8/ITGAM/CYP1B1/TNF/NCF2/HP	6
BP	GO:0002262	myeloid cell homeostasis	5/73	157/18723	0.000369086	0.00574922	0.00407937	CXCR2/HSPA1A/KIT/HSPA1B/ZFP36L1	5
BP	GO:1902107	positive regulation of leukocyte differentiation	5/73	157/18723	0.000369086	0.00574922	0.00407937	IL4R/TNF/PF4/IL7R/ZFP36L1	5
BP	GO:1903708	positive regulation of hemopoiesis	5/73	157/18723	0.000369086	0.00574922	0.00407937	IL4R/TNF/PF4/IL7R/ZFP36L1	5
BP	GO:2000377	regulation of reactive oxygen species metabolic process	5/73	157/18723	0.000369086	0.00574922	0.00407937	MMP8/ITGAM/CYP1B1/TNF/HP	5
BP	GO:0035966	response to topologically incorrect protein	5/73	159/18723	0.00039116	0.00604656	0.00429035	DNAJB1/HSPA1A/HSPA6/HSPA1B/BAG3	5
BP	GO:0071216	cellular response to biotic stimulus	6/73	246/18723	0.000394989	0.00605948	0.00429952	TNFRSF1B/LY96/CD14/TNF/PF4/PPBP	6
BP	GO:0002449	lymphocyte mediated immunity	7/73	350/18723	0.000424853	0.00646862	0.00458982	IL4R/TNFRSF1B/CD28/IL18RAP/TNF/IL7R/CEACAM1	7
BP	GO:0097242	amyloid-beta clearance	3/73	38/18723	0.000434922	0.00657251	0.00466354	ITGAM/TNF/C5AR1	3
BP	GO:0002275	myeloid cell activation involved in immune response	4/73	91/18723	0.00043995	0.00659925	0.00468251	ANXA3/ITGAM/IL4R/KIT	4
BP	GO:0051702	biological process involved in interaction with symbiont	4/73	94/18723	0.000497585	0.00740889	0.00525699	TREM1/IGF2R/PF4/CCL4	4
BP	GO:0150077	regulation of neuroinflammatory response	3/73	40/18723	0.00050653	0.00748703	0.00531243	MMP8/TNFRSF1B/TNF	3
BP	GO:0002718	regulation of cytokine production involved in immune response	4/73	96/18723	0.000538874	0.0078505	0.00557033	TNFRSF1B/KIT/FFAR2/TNF	4
BP	GO:0034620	cellular response to unfolded protein	4/73	96/18723	0.000538874	0.0078505	0.00557033	HSPA1A/HSPA6/HSPA1B/BAG3	4
BP	GO:0032733	positive regulation of interleukin-10 production	3/73	41/18723	0.000544994	0.00788296	0.00559336	LILRA5/CD28/CD34	3
BP	GO:2001237	negative regulation of extrinsic apoptotic signaling pathway	4/73	97/18723	0.000560406	0.00804839	0.00571075	HSPA1A/HSPA1B/TNF/PF4	4
BP	GO:0031341	regulation of cell killing	4/73	99/18723	0.000605296	0.00851198	0.00603969	ITGAM/IL18RAP/IL7R/CEACAM1	4
BP	GO:0032602	chemokine production	4/73	99/18723	0.000605296	0.00851198	0.00603969	TREM1/IL4R/FFAR2/TNF	4
BP	GO:0033209	tumor necrosis factor-mediated signaling pathway	4/73	99/18723	0.000605296	0.00851198	0.00603969	TNFRSF1B/HSPA1A/HSPA1B/TNF	4
BP	GO:0006509	membrane protein ectodomain proteolysis	3/73	43/18723	0.000627422	0.00876227	0.00621729	ADAM19/TNFRSF1B/TNF	3
BP	GO:0050830	defense response to Gram-positive bacterium	4/73	101/18723	0.000652682	0.00888689	0.00630571	TNF/IL7R/MPEG1/C5AR1	4
BP	GO:0048015	phosphatidylinositol-mediated signaling	5/73	178/18723	0.000654049	0.00888689	0.00630571	CD28/KIT/TNF/CEACAM1/ZFP36L1	5
BP	GO:0001915	negative regulation of T cell mediated cytotoxicity	2/73	10/18723	0.000661231	0.00888689	0.00630571	IL7R/CEACAM1	2
BP	GO:0010968	regulation of microtubule nucleation	2/73	10/18723	0.000661231	0.00888689	0.00630571	HSPA1A/HSPA1B	2
BP	GO:0042368	vitamin D biosynthetic process	2/73	10/18723	0.000661231	0.00888689	0.00630571	SNAI1/TNF	2
BP	GO:0048872	homeostasis of number of cells	6/73	272/18723	0.000670603	0.00888689	0.00630571	CXCR2/HSPA1A/KIT/HSPA1B/IL7R/ZFP36L1	6
BP	GO:0031295	T cell costimulation	3/73	44/18723	0.000671454	0.00888689	0.00630571	ICOS/CD28/CD3E	3
BP	GO:0150076	neuroinflammatory response	3/73	44/18723	0.000671454	0.00888689	0.00630571	MMP8/TNFRSF1B/TNF	3
BP	GO:0046425	regulation of receptor signaling pathway via JAK-STAT	4/73	103/18723	0.000702641	0.0090975	0.00645515	IL10RA/KIT/CYP1B1/TNF	4
BP	GO:0045766	positive regulation of angiogenesis	5/73	181/18723	0.000705337	0.0090975	0.00645515	ANXA3/CXCR2/CD34/CYP1B1/C5AR1	5
BP	GO:0097696	receptor signaling pathway via STAT	5/73	181/18723	0.000705337	0.0090975	0.00645515	IL10RA/KIT/CYP1B1/TNF/IL7R	5
BP	GO:1904018	positive regulation of vasculature development	5/73	181/18723	0.000705337	0.0090975	0.00645515	ANXA3/CXCR2/CD34/CYP1B1/C5AR1	5
BP	GO:0002366	leukocyte activation involved in immune response	6/73	275/18723	0.000710126	0.0091013	0.00645784	ANXA3/ITGAM/IL4R/CD28/KIT/CEACAM1	6
BP	GO:0048017	inositol lipid-mediated signaling	5/73	182/18723	0.000723084	0.00920909	0.00653433	CD28/KIT/TNF/CEACAM1/ZFP36L1	5
BP	GO:0050727	regulation of inflammatory response	7/73	386/18723	0.000758863	0.00951137	0.00674881	S100A12/MMP8/LILRA5/TNFRSF1B/CD28/FFAR2/TNF	7
BP	GO:0031294	lymphocyte costimulation	3/73	46/18723	0.000765322	0.00951137	0.00674881	ICOS/CD28/CD3E	3
BP	GO:0043300	regulation of leukocyte degranulation	3/73	46/18723	0.000765322	0.00951137	0.00674881	ITGAM/IL4R/CEACAM1	3
BP	GO:0002263	cell activation involved in immune response	6/73	279/18723	0.000765607	0.00951137	0.00674881	ANXA3/ITGAM/IL4R/CD28/KIT/CEACAM1	6
BP	GO:0030656	regulation of vitamin metabolic process	2/73	11/18723	0.000806132	0.00971077	0.00689029	SNAI1/TNF	2
BP	GO:0043312	neutrophil degranulation	2/73	11/18723	0.000806132	0.00971077	0.00689029	ANXA3/ITGAM	2
BP	GO:0045060	negative thymic T cell selection	2/73	11/18723	0.000806132	0.00971077	0.00689029	CD28/CD3E	2
BP	GO:0051798	positive regulation of hair follicle development	2/73	11/18723	0.000806132	0.00971077	0.00689029	HPSE/TNF	2
BP	GO:1903265	positive regulation of tumor necrosis factor-mediated signaling pathway	2/73	11/18723	0.000806132	0.00971077	0.00689029	HSPA1A/HSPA1B	2
BP	GO:0043618	regulation of transcription from RNA polymerase II promoter in response to stress	3/73	47/18723	0.000815225	0.00971077	0.00689029	DNAJB1/HSPA1A/BAG3	3
BP	GO:0045646	regulation of erythrocyte differentiation	3/73	47/18723	0.000815225	0.00971077	0.00689029	HSPA1A/HSPA1B/ZFP36L1	3
BP	GO:0002698	negative regulation of immune effector process	4/73	110/18723	0.000898878	0.0106194	0.00753498	IL4R/TNF/IL7R/CEACAM1	4
BP	GO:0050832	defense response to fungus	3/73	49/18723	0.000921131	0.0106194	0.00753498	S100A12/CLEC4E/CLEC4D	3
BP	GO:0014066	regulation of phosphatidylinositol 3-kinase signaling	4/73	111/18723	0.000929755	0.0106194	0.00753498	CD28/KIT/TNF/CEACAM1	4
BP	GO:0044403	biological process involved in symbiotic interaction	6/73	290/18723	0.000935591	0.0106194	0.00753498	TREM1/HSPA1A/HSPA1B/IGF2R/PF4/CCL4	6
BP	GO:0002429	immune response-activating cell surface receptor signaling pathway	6/73	291/18723	0.000952377	0.0106194	0.00753498	CD28/CD3E/FFAR2/FPR1/CEACAM1/C5AR1	6
BP	GO:0002757	immune response-activating signal transduction	6/73	291/18723	0.000952377	0.0106194	0.00753498	CD28/CD3E/FFAR2/FPR1/CEACAM1/C5AR1	6
BP	GO:0032609	interferon-gamma production	4/73	112/18723	0.000961373	0.0106194	0.00753498	CD14/CD3E/TNF/CD2	4
BP	GO:0032649	regulation of interferon-gamma production	4/73	112/18723	0.000961373	0.0106194	0.00753498	CD14/CD3E/TNF/CD2	4
BP	GO:0002863	positive regulation of inflammatory response to antigenic stimulus	2/73	12/18723	0.000964919	0.0106194	0.00753498	CD28/TNF	2
BP	GO:0006216	cytidine catabolic process	2/73	12/18723	0.000964919	0.0106194	0.00753498	CDA/APOBEC3A	2
BP	GO:0009972	cytidine deamination	2/73	12/18723	0.000964919	0.0106194	0.00753498	CDA/APOBEC3A	2
BP	GO:0043383	negative T cell selection	2/73	12/18723	0.000964919	0.0106194	0.00753498	CD28/CD3E	2
BP	GO:0046087	cytidine metabolic process	2/73	12/18723	0.000964919	0.0106194	0.00753498	CDA/APOBEC3A	2
BP	GO:2001214	positive regulation of vasculogenesis	2/73	12/18723	0.000964919	0.0106194	0.00753498	CD34/CEACAM1	2
BP	GO:0071675	regulation of mononuclear cell migration	4/73	115/18723	0.00106076	0.0116111	0.00823865	PADI2/TNF/CCL4/C5AR1	4
BP	GO:0035967	cellular response to topologically incorrect protein	4/73	116/18723	0.00109544	0.0119261	0.00846222	HSPA1A/HSPA6/HSPA1B/BAG3	4
BP	GO:0002702	positive regulation of production of molecular mediator of immune response	4/73	117/18723	0.0011309	0.0120897	0.00857825	IL4R/CD28/KIT/FFAR2	4
BP	GO:0002430	complement receptor mediated signaling pathway	2/73	13/18723	0.00113748	0.0120897	0.00857825	FPR1/C5AR1	2
BP	GO:0042362	fat-soluble vitamin biosynthetic process	2/73	13/18723	0.00113748	0.0120897	0.00857825	SNAI1/TNF	2
BP	GO:0070424	regulation of nucleotide-binding oligomerization domain containing signaling pathway	2/73	13/18723	0.00113748	0.0120897	0.00857825	HSPA1A/HSPA1B	2
BP	GO:0001558	regulation of cell growth	7/73	414/18723	0.00114084	0.0120897	0.00857825	HSPA1A/HSPA1B/CDA/CXCL16/RGS2/CEACAM1/SGK1	7
BP	GO:0019722	calcium-mediated signaling	5/73	202/18723	0.00115316	0.0120897	0.00857825	CXCR2/CXCR1/CD3E/TNF/CCL4	5
BP	GO:0016032	viral process	7/73	415/18723	0.00115685	0.0120897	0.00857825	CD28/HSPA1A/HSPA1B/IGF2R/TNF/APOBEC3A/CCL4	7
BP	GO:0043620	regulation of DNA-templated transcription in response to stress	3/73	53/18723	0.00115822	0.0120897	0.00857825	DNAJB1/HSPA1A/BAG3	3
BP	GO:0002823	negative regulation of adaptive immune response based on somatic recombination of immune receptors built from immunoglobulin superfamily domains	3/73	54/18723	0.00122294	0.0126997	0.00901112	IL4R/IL7R/CEACAM1	3
BP	GO:0002761	regulation of myeloid leukocyte differentiation	4/73	120/18723	0.00124212	0.012768	0.00905956	TNF/PF4/CEACAM1/ZFP36L1	4
BP	GO:0030218	erythrocyte differentiation	4/73	120/18723	0.00124212	0.012768	0.00905956	HSPA1A/KIT/HSPA1B/ZFP36L1	4
BP	GO:0006909	phagocytosis	6/73	308/18723	0.00127493	0.013039	0.00925185	ANXA3/ITGAM/CD14/SIRPB1/TNF/NCF2	6
BP	GO:0002688	regulation of leukocyte chemotaxis	4/73	122/18723	0.00132039	0.01327	0.00941572	CXCR2/PADI2/CCL4/C5AR1	4
BP	GO:0002517	T cell tolerance induction	2/73	14/18723	0.00132372	0.01327	0.00941572	ICOS/CD3E	2
BP	GO:0046131	pyrimidine ribonucleoside metabolic process	2/73	14/18723	0.00132372	0.01327	0.00941572	CDA/APOBEC3A	2
BP	GO:0046133	pyrimidine ribonucleoside catabolic process	2/73	14/18723	0.00132372	0.01327	0.00941572	CDA/APOBEC3A	2
BP	GO:0002685	regulation of leukocyte migration	5/73	210/18723	0.00136971	0.0136633	0.00969483	CXCR2/PADI2/TNF/CCL4/C5AR1	5
BP	GO:0006457	protein folding	5/73	212/18723	0.00142824	0.0141318	0.0100272	DNAJB1/HSPA1A/HSPA6/HSPA1B/BAG3	5
BP	GO:0033619	membrane protein proteolysis	3/73	57/18723	0.00143063	0.0141318	0.0100272	ADAM19/TNFRSF1B/TNF	3
BP	GO:0006959	humoral immune response	6/73	317/18723	0.00147647	0.0145139	0.0102984	S100A12/TREM1/CD28/TNF/PF4/PPBP	6
BP	GO:0070661	leukocyte proliferation	6/73	318/18723	0.00150029	0.0145767	0.0103429	TNFRSF1B/CD28/KIT/CD3E/IL7R/IKZF3	6
BP	GO:0002763	positive regulation of myeloid leukocyte differentiation	3/73	58/18723	0.00150446	0.0145767	0.0103429	TNF/PF4/ZFP36L1	3
BP	GO:0010574	regulation of vascular endothelial growth factor production	3/73	58/18723	0.00150446	0.0145767	0.0103429	HPSE/CYP1B1/C5AR1	3
BP	GO:0002820	negative regulation of adaptive immune response	3/73	59/18723	0.00158065	0.0151888	0.0107773	IL4R/IL7R/CEACAM1	3
BP	GO:0007596	blood coagulation	5/73	217/18723	0.00158264	0.0151888	0.0107773	HPSE/F5/CD34/PF4/CEACAM1	5
BP	GO:0034101	erythrocyte homeostasis	4/73	129/18723	0.0016215	0.0154884	0.0109898	HSPA1A/KIT/HSPA1B/ZFP36L1	4
BP	GO:0009620	response to fungus	3/73	60/18723	0.00165922	0.0157005	0.0111403	S100A12/CLEC4E/CLEC4D	3
BP	GO:0031663	lipopolysaccharide-mediated signaling pathway	3/73	60/18723	0.00165922	0.0157005	0.0111403	LY96/CD14/TNF	3
BP	GO:0046135	pyrimidine nucleoside catabolic process	2/73	16/18723	0.00173678	0.0160988	0.0114229	CDA/APOBEC3A	2
BP	GO:0051044	positive regulation of membrane protein ectodomain proteolysis	2/73	16/18723	0.00173678	0.0160988	0.0114229	TNFRSF1B/TNF	2
BP	GO:0070431	nucleotide-binding oligomerization domain containing 2 signaling pathway	2/73	16/18723	0.00173678	0.0160988	0.0114229	HSPA1A/HSPA1B	2
BP	GO:2001212	regulation of vasculogenesis	2/73	16/18723	0.00173678	0.0160988	0.0114229	CD34/CEACAM1	2
BP	GO:0007599	hemostasis	5/73	222/18723	0.001749	0.0160988	0.0114229	HPSE/F5/CD34/PF4/CEACAM1	5
BP	GO:0050817	coagulation	5/73	222/18723	0.001749	0.0160988	0.0114229	HPSE/F5/CD34/PF4/CEACAM1	5
BP	GO:2001234	negative regulation of apoptotic signaling pathway	5/73	224/18723	0.00181902	0.0164123	0.0116453	HSPA1A/SNAI1/HSPA1B/TNF/PF4	5
BP	GO:0032623	interleukin-2 production	3/73	62/18723	0.00182358	0.0164123	0.0116453	CD28/CD34/CD3E	3
BP	GO:0032663	regulation of interleukin-2 production	3/73	62/18723	0.00182358	0.0164123	0.0116453	CD28/CD34/CD3E	3
BP	GO:0045428	regulation of nitric oxide biosynthetic process	3/73	62/18723	0.00182358	0.0164123	0.0116453	MMP8/CD34/TNF	3
BP	GO:0045576	mast cell activation	3/73	62/18723	0.00182358	0.0164123	0.0116453	S100A12/IL4R/KIT	3
BP	GO:0061041	regulation of wound healing	4/73	134/18723	0.00186381	0.0167001	0.0118495	HPSE/CD34/TNF/CEACAM1	4
BP	GO:0002687	positive regulation of leukocyte migration	4/73	135/18723	0.00191512	0.0170842	0.0121221	CXCR2/TNF/CCL4/C5AR1	4
BP	GO:0051797	regulation of hair follicle development	2/73	17/18723	0.00196339	0.0172864	0.0122656	HPSE/TNF	2
BP	GO:0090136	epithelial cell-cell adhesion	2/73	17/18723	0.00196339	0.0172864	0.0122656	KIT/CYP1B1	2
BP	GO:1900034	regulation of cellular response to heat	2/73	17/18723	0.00196339	0.0172864	0.0122656	DNAJB1/CD34	2
BP	GO:0048247	lymphocyte chemotaxis	3/73	64/18723	0.00199778	0.0174375	0.0123728	PADI2/CXCL16/CCL4	3
BP	GO:0080164	regulation of nitric oxide metabolic process	3/73	64/18723	0.00199778	0.0174375	0.0123728	MMP8/CD34/TNF	3
BP	GO:0045055	regulated exocytosis	5/73	230/18723	0.00204143	0.017742	0.0125889	ANXA3/ITGAM/IL4R/KIT/CEACAM1	5
BP	GO:0030193	regulation of blood coagulation	3/73	66/18723	0.00218201	0.0186677	0.0132457	HPSE/CD34/CEACAM1	3
BP	GO:0002283	neutrophil activation involved in immune response	2/73	18/18723	0.00220325	0.0186677	0.0132457	ANXA3/ITGAM	2
BP	GO:0030728	ovulation	2/73	18/18723	0.00220325	0.0186677	0.0132457	IL4R/RGS2	2
BP	GO:0048535	lymph node development	2/73	18/18723	0.00220325	0.0186677	0.0132457	LTB/IL7R	2
BP	GO:0150078	positive regulation of neuroinflammatory response	2/73	18/18723	0.00220325	0.0186677	0.0132457	MMP8/TNF	2
BP	GO:1901673	regulation of mitotic spindle assembly	2/73	18/18723	0.00220325	0.0186677	0.0132457	HSPA1A/HSPA1B	2
BP	GO:0010517	regulation of phospholipase activity	3/73	67/18723	0.00227794	0.0191404	0.0135811	KIT/RGS2/C5AR1	3
BP	GO:0046635	positive regulation of alpha-beta T cell activation	3/73	67/18723	0.00227794	0.0191404	0.0135811	IL4R/CD28/CD3E	3
BP	GO:0031640	killing of cells of other organism	3/73	68/18723	0.00237646	0.0198038	0.0140518	S100A12/TREM1/PF4	3
BP	GO:1900046	regulation of hemostasis	3/73	68/18723	0.00237646	0.0198038	0.0140518	HPSE/CD34/CEACAM1	3
BP	GO:0001890	placenta development	4/73	144/18723	0.00242174	0.0200985	0.0142609	ADAM19/SNAI1/JUNB/ZFP36L1	4
BP	GO:0061760	antifungal innate immune response	2/73	19/18723	0.00245626	0.0203018	0.0144052	CLEC4E/CLEC4D	2
BP	GO:1901224	positive regulation of NIK/NF-kappaB signaling	3/73	69/18723	0.00247758	0.0203947	0.0144711	MMP8/CD14/TNF	3
BP	GO:0045580	regulation of T cell differentiation	4/73	146/18723	0.0025457	0.0208706	0.0148088	IL4R/CD28/IL7R/CD2	4
BP	GO:0043410	positive regulation of MAPK cascade	7/73	480/18723	0.00264111	0.0214157	0.0151955	S100A12/MMP8/LILRA5/KIT/TNF/CCL4/C5AR1	7
BP	GO:0002460	adaptive immune response based on somatic recombination of immune receptors built from immunoglobulin superfamily domains	6/73	356/18723	0.00264391	0.0214157	0.0151955	IL4R/TNFRSF1B/CD28/TNF/IL7R/CEACAM1	6
BP	GO:2001233	regulation of apoptotic signaling pathway	6/73	356/18723	0.00264391	0.0214157	0.0151955	HSPA1A/SNAI1/HSPA1B/TNF/PF4/G0S2	6
BP	GO:0001818	negative regulation of cytokine production	6/73	357/18723	0.00268093	0.0215124	0.0152642	MMP8/LILRA5/CD34/CLEC4A/TNF/CEACAM1	6
BP	GO:0032722	positive regulation of chemokine production	3/73	71/18723	0.00268773	0.0215124	0.0152642	IL4R/FFAR2/TNF	3
BP	GO:0050818	regulation of coagulation	3/73	71/18723	0.00268773	0.0215124	0.0152642	HPSE/CD34/CEACAM1	3
BP	GO:0016049	cell growth	7/73	482/18723	0.00270294	0.0215339	0.0152794	HSPA1A/HSPA1B/CDA/CXCL16/RGS2/CEACAM1/SGK1	7
BP	GO:0009110	vitamin biosynthetic process	2/73	20/18723	0.00272231	0.0215339	0.0152794	SNAI1/TNF	2
BP	GO:0042359	vitamin D metabolic process	2/73	20/18723	0.00272231	0.0215339	0.0152794	SNAI1/TNF	2
BP	GO:0051251	positive regulation of lymphocyte activation	6/73	362/18723	0.00287192	0.0226289	0.0160564	ICOS/IL4R/CD28/CD3E/SIRPB1/IL7R	6
BP	GO:0002637	regulation of immunoglobulin production	3/73	73/18723	0.00290857	0.0227407	0.0161357	IL4R/CD28/TNF	3
BP	GO:0050848	regulation of calcium-mediated signaling	3/73	73/18723	0.00290857	0.0227407	0.0161357	CD3E/TNF/CCL4	3
BP	GO:0042454	ribonucleoside catabolic process	2/73	21/18723	0.0030013	0.023286	0.0165226	CDA/APOBEC3A	2
BP	GO:0046641	positive regulation of alpha-beta T cell proliferation	2/73	21/18723	0.0030013	0.023286	0.0165226	CD28/CD3E	2
BP	GO:0002437	inflammatory response to antigenic stimulus	3/73	74/18723	0.00302305	0.0233652	0.0165788	CXCR2/CD28/TNF	3
BP	GO:0046631	alpha-beta T cell activation	4/73	156/18723	0.00323142	0.0248807	0.0176541	IL4R/CD28/CD3E/CLEC4A	4
BP	GO:0031100	animal organ regeneration	3/73	76/18723	0.00326026	0.0250077	0.0177442	ANXA3/IGF2R/C5AR1	3
BP	GO:0045061	thymic T cell selection	2/73	22/18723	0.00329313	0.0251645	0.0178555	CD28/CD3E	2
BP	GO:0007492	endoderm development	3/73	77/18723	0.00338302	0.0257542	0.0182739	MMP8/DUSP2/ZFP36L1	3
BP	GO:0002253	activation of immune response	6/73	375/18723	0.00341632	0.0259103	0.0183847	CD28/CD3E/FFAR2/FPR1/CEACAM1/C5AR1	6
BP	GO:0061045	negative regulation of wound healing	3/73	78/18723	0.00350858	0.0265108	0.0188107	CD34/TNF/CEACAM1	3
BP	GO:2000810	regulation of bicellular tight junction assembly	2/73	23/18723	0.00359769	0.0270767	0.0192123	SNAI1/TNF	2
BP	GO:0043588	skin development	5/73	263/18723	0.00363531	0.0270767	0.0192123	LTB/HPSE/SNAI1/TNF/ZFP36L1	5
BP	GO:0014068	positive regulation of phosphatidylinositol 3-kinase signaling	3/73	79/18723	0.00363697	0.0270767	0.0192123	CD28/KIT/TNF	3
BP	GO:0061844	antimicrobial humoral immune response mediated by antimicrobial peptide	3/73	79/18723	0.00363697	0.0270767	0.0192123	S100A12/PF4/PPBP	3
BP	GO:0001942	hair follicle development	3/73	81/18723	0.00390227	0.0285168	0.0202341	HPSE/SNAI1/TNF	3
BP	GO:0001911	negative regulation of leukocyte mediated cytotoxicity	2/73	24/18723	0.00391489	0.0285168	0.0202341	IL7R/CEACAM1	2
BP	GO:0006213	pyrimidine nucleoside metabolic process	2/73	24/18723	0.00391489	0.0285168	0.0202341	CDA/APOBEC3A	2
BP	GO:0043302	positive regulation of leukocyte degranulation	2/73	24/18723	0.00391489	0.0285168	0.0202341	ITGAM/IL4R	2
BP	GO:0051043	regulation of membrane protein ectodomain proteolysis	2/73	24/18723	0.00391489	0.0285168	0.0202341	TNFRSF1B/TNF	2
BP	GO:0090023	positive regulation of neutrophil chemotaxis	2/73	24/18723	0.00391489	0.0285168	0.0202341	CXCR2/C5AR1	2
BP	GO:0001892	embryonic placenta development	3/73	82/18723	0.00403924	0.029317	0.020802	SNAI1/JUNB/ZFP36L1	3
BP	GO:1903034	regulation of response to wounding	4/73	167/18723	0.00412061	0.0298009	0.0211453	HPSE/CD34/TNF/CEACAM1	4
BP	GO:0032753	positive regulation of interleukin-4 production	2/73	25/18723	0.00424462	0.0300427	0.0213168	CD28/CD3E	2
BP	GO:0042832	defense response to protozoan	2/73	25/18723	0.00424462	0.0300427	0.0213168	IL4R/PF4	2
BP	GO:0048143	astrocyte activation	2/73	25/18723	0.00424462	0.0300427	0.0213168	TNF/C5AR1	2
BP	GO:0070423	nucleotide-binding oligomerization domain containing signaling pathway	2/73	25/18723	0.00424462	0.0300427	0.0213168	HSPA1A/HSPA1B	2
BP	GO:0090169	regulation of spindle assembly	2/73	25/18723	0.00424462	0.0300427	0.0213168	HSPA1A/HSPA1B	2
BP	GO:1901623	regulation of lymphocyte chemotaxis	2/73	25/18723	0.00424462	0.0300427	0.0213168	PADI2/CCL4	2
BP	GO:0046942	carboxylic acid transport	5/73	273/18723	0.0042579	0.0300427	0.0213168	AQP9/SLC16A6/FOLR3/RGS2/CEACAM1	5
BP	GO:0006970	response to osmotic stress	3/73	84/18723	0.00432187	0.0301786	0.0214133	AQP9/TNF/ZFP36L1	3
BP	GO:0022404	molting cycle process	3/73	84/18723	0.00432187	0.0301786	0.0214133	HPSE/SNAI1/TNF	3
BP	GO:0022405	hair cycle process	3/73	84/18723	0.00432187	0.0301786	0.0214133	HPSE/SNAI1/TNF	3
BP	GO:0007259	receptor signaling pathway via JAK-STAT	4/73	170/18723	0.00438913	0.0305429	0.0216718	IL10RA/KIT/CYP1B1/TNF	4
BP	GO:0002709	regulation of T cell mediated immunity	3/73	85/18723	0.00446758	0.0307716	0.021834	TNFRSF1B/IL7R/CEACAM1	3
BP	GO:0045069	regulation of viral genome replication	3/73	85/18723	0.00446758	0.0307716	0.021834	CD28/TNF/APOBEC3A	3
BP	GO:0098773	skin epidermis development	3/73	85/18723	0.00446758	0.0307716	0.021834	HPSE/SNAI1/TNF	3
BP	GO:0001562	response to protozoan	2/73	26/18723	0.00458679	0.0309608	0.0219683	IL4R/PF4	2
BP	GO:0002407	dendritic cell chemotaxis	2/73	26/18723	0.00458679	0.0309608	0.0219683	CXCR2/CXCR1	2
BP	GO:0002710	negative regulation of T cell mediated immunity	2/73	26/18723	0.00458679	0.0309608	0.0219683	IL7R/CEACAM1	2
BP	GO:0009164	nucleoside catabolic process	2/73	26/18723	0.00458679	0.0309608	0.0219683	CDA/APOBEC3A	2
BP	GO:0035872	nucleotide-binding domain, leucine rich repeat containing receptor signaling pathway	2/73	26/18723	0.00458679	0.0309608	0.0219683	HSPA1A/HSPA1B	2
BP	GO:0042634	regulation of hair cycle	2/73	26/18723	0.00458679	0.0309608	0.0219683	HPSE/TNF	2
BP	GO:0009651	response to salt stress	2/73	27/18723	0.00494129	0.0331329	0.0235095	TNF/ZFP36L1	2
BP	GO:0071624	positive regulation of granulocyte chemotaxis	2/73	27/18723	0.00494129	0.0331329	0.0235095	CXCR2/C5AR1	2
BP	GO:0043405	regulation of MAP kinase activity	4/73	177/18723	0.00506111	0.0338242	0.024	S100A12/KIT/TNF/RGS2	4
BP	GO:0034655	nucleobase-containing compound catabolic process	6/73	407/18723	0.00508235	0.0338545	0.0240215	TNFRSF1B/HSPA1A/HSPA1B/CDA/APOBEC3A/ZFP36L1	6
BP	GO:0045638	negative regulation of myeloid cell differentiation	3/73	90/18723	0.00524071	0.0347035	0.0246239	PF4/CEACAM1/ZFP36L1	3
BP	GO:0002507	tolerance induction	2/73	28/18723	0.00530803	0.0347035	0.0246239	ICOS/CD3E	2
BP	GO:0002675	positive regulation of acute inflammatory response	2/73	28/18723	0.00530803	0.0347035	0.0246239	FFAR2/TNF	2
BP	GO:0031342	negative regulation of cell killing	2/73	28/18723	0.00530803	0.0347035	0.0246239	IL7R/CEACAM1	2
BP	GO:1902624	positive regulation of neutrophil migration	2/73	28/18723	0.00530803	0.0347035	0.0246239	CXCR2/C5AR1	2
BP	GO:0046651	lymphocyte proliferation	5/73	288/18723	0.00532977	0.0347035	0.0246239	TNFRSF1B/CD28/CD3E/IL7R/IKZF3	5
BP	GO:0097193	intrinsic apoptotic signaling pathway	5/73	288/18723	0.00532977	0.0347035	0.0246239	TNFRSF1B/HSPA1A/SNAI1/CYP1B1/TNF	5
BP	GO:0060191	regulation of lipase activity	3/73	91/18723	0.00540437	0.0350764	0.0248885	KIT/RGS2/C5AR1	3
BP	GO:0032943	mononuclear cell proliferation	5/73	291/18723	0.00556514	0.0360045	0.025547	TNFRSF1B/CD28/CD3E/IL7R/IKZF3	5
BP	GO:0001773	myeloid dendritic cell activation	2/73	29/18723	0.00568691	0.036443	0.0258582	CLEC4D/CD2	2
BP	GO:0051873	killing by host of symbiont cells	2/73	29/18723	0.00568691	0.036443	0.0258582	TREM1/PF4	2
BP	GO:0051883	killing of cells in other organism involved in symbiotic interaction	2/73	29/18723	0.00568691	0.036443	0.0258582	TREM1/PF4	2
BP	GO:0032755	positive regulation of interleukin-6 production	3/73	93/18723	0.00574086	0.0366727	0.0260212	MMP8/LILRA5/TNF	3
BP	GO:0002690	positive regulation of leukocyte chemotaxis	3/73	94/18723	0.00591371	0.03754	0.0266366	CXCR2/CCL4/C5AR1	3
BP	GO:1903035	negative regulation of response to wounding	3/73	94/18723	0.00591371	0.03754	0.0266366	CD34/TNF/CEACAM1	3
BP	GO:0042060	wound healing	6/73	422/18723	0.00604171	0.038104	0.0270368	HPSE/F5/CD34/TNF/PF4/CEACAM1	6
BP	GO:0015721	bile acid and bile salt transport	2/73	30/18723	0.00607783	0.038104	0.0270368	AQP9/CEACAM1	2
BP	GO:0043032	positive regulation of macrophage activation	2/73	30/18723	0.00607783	0.038104	0.0270368	MMP8/IL4R	2
BP	GO:0045577	regulation of B cell differentiation	2/73	30/18723	0.00607783	0.038104	0.0270368	IKZF3/ZFP36L1	2
BP	GO:0030308	negative regulation of cell growth	4/73	188/18723	0.00625129	0.0390706	0.0277226	HSPA1A/HSPA1B/CDA/RGS2	4
BP	GO:0031331	positive regulation of cellular catabolic process	6/73	427/18723	0.00638914	0.0397724	0.0282206	TNFRSF1B/HSPA1A/HSPA1B/TNF/ZFP36L1/BAG3	6
BP	GO:0030198	extracellular matrix organization	5/73	301/18723	0.00640287	0.0397724	0.0282206	MMP8/TNFRSF1B/CYP1B1/TNF/TGFBI	5
BP	GO:0034656	nucleobase-containing small molecule catabolic process	2/73	31/18723	0.00648069	0.0400756	0.0284357	CDA/APOBEC3A	2
BP	GO:0043062	extracellular structure organization	5/73	302/18723	0.00649126	0.0400756	0.0284357	MMP8/TNFRSF1B/CYP1B1/TNF/TGFBI	5
BP	GO:0032642	regulation of chemokine production	3/73	98/18723	0.00663622	0.040846	0.0289824	IL4R/FFAR2/TNF	3
BP	GO:0045229	external encapsulating structure organization	5/73	304/18723	0.0066706	0.0409332	0.0290442	MMP8/TNFRSF1B/CYP1B1/TNF/TGFBI	5
BP	GO:0008630	intrinsic apoptotic signaling pathway in response to DNA damage	3/73	99/18723	0.00682468	0.0417522	0.0296253	TNFRSF1B/SNAI1/TNF	3
BP	GO:0050731	positive regulation of peptidyl-tyrosine phosphorylation	4/73	193/18723	0.00684895	0.0417745	0.0296411	LILRA5/KIT/CD3E/TNF	4
BP	GO:0033687	osteoblast proliferation	2/73	32/18723	0.0068954	0.041806	0.0296635	HPSE/JUNB	2
BP	GO:0090022	regulation of neutrophil chemotaxis	2/73	32/18723	0.0068954	0.041806	0.0296635	CXCR2/C5AR1	2
BP	GO:0019218	regulation of steroid metabolic process	3/73	100/18723	0.00701631	0.042412	0.0300935	KIT/SNAI1/TNF	3
BP	GO:0050673	epithelial cell proliferation	6/73	437/18723	0.00712745	0.0429556	0.0304792	KIT/CD34/TNF/CEACAM1/C5AR1/ZFP36L1	6
BP	GO:0031116	positive regulation of microtubule polymerization	2/73	33/18723	0.00732186	0.0434803	0.0308515	HSPA1A/HSPA1B	2
BP	GO:0032633	interleukin-4 production	2/73	33/18723	0.00732186	0.0434803	0.0308515	CD28/CD3E	2
BP	GO:0032673	regulation of interleukin-4 production	2/73	33/18723	0.00732186	0.0434803	0.0308515	CD28/CD3E	2
BP	GO:0036336	dendritic cell migration	2/73	33/18723	0.00732186	0.0434803	0.0308515	CXCR2/CXCR1	2
BP	GO:0045648	positive regulation of erythrocyte differentiation	2/73	33/18723	0.00732186	0.0434803	0.0308515	HSPA1A/HSPA1B	2
BP	GO:0045833	negative regulation of lipid metabolic process	3/73	102/18723	0.00740911	0.0437418	0.0310371	SNAI1/TNF/CEACAM1	3
BP	GO:0062014	negative regulation of small molecule metabolic process	3/73	102/18723	0.00740911	0.0437418	0.0310371	SNAI1/CDA/CEACAM1	3
BP	GO:0010614	negative regulation of cardiac muscle hypertrophy	2/73	34/18723	0.00775998	0.0454238	0.0322305	TNFRSF1B/RGS2	2
BP	GO:0032743	positive regulation of interleukin-2 production	2/73	34/18723	0.00775998	0.0454238	0.0322305	CD28/CD3E	2
BP	GO:0046700	heterocycle catabolic process	6/73	445/18723	0.0077613	0.0454238	0.0322305	TNFRSF1B/HSPA1A/HSPA1B/CDA/APOBEC3A/ZFP36L1	6
BP	GO:0007200	phospholipase C-activating G protein-coupled receptor signaling pathway	3/73	104/18723	0.00781471	0.0454735	0.0322658	CXCR2/FPR1/C5AR1	3
BP	GO:0046634	regulation of alpha-beta T cell activation	3/73	104/18723	0.00781471	0.0454735	0.0322658	IL4R/CD28/CD3E	3
BP	GO:0006979	response to oxidative stress	6/73	446/18723	0.00784331	0.0455092	0.0322911	HSPA1A/IL18RAP/HSPA1B/CYP1B1/IPCEF1/HP	6
BP	GO:0019058	viral life cycle	5/73	317/18723	0.00792211	0.045835	0.0325223	CD28/HSPA1A/HSPA1B/TNF/APOBEC3A	5
BP	GO:1901214	regulation of neuron death	5/73	319/18723	0.0081282	0.0468298	0.0332281	ITGAM/TNFRSF1B/CD34/TNF/C5AR1	5
BP	GO:0007020	microtubule nucleation	2/73	35/18723	0.00820966	0.0468298	0.0332281	HSPA1A/HSPA1B	2
BP	GO:0009119	ribonucleoside metabolic process	2/73	35/18723	0.00820966	0.0468298	0.0332281	CDA/APOBEC3A	2
BP	GO:0046640	regulation of alpha-beta T cell proliferation	2/73	35/18723	0.00820966	0.0468298	0.0332281	CD28/CD3E	2
BP	GO:0060236	regulation of mitotic spindle organization	2/73	35/18723	0.00820966	0.0468298	0.0332281	HSPA1A/HSPA1B	2
BP	GO:0035821	modulation of process of other organism	3/73	106/18723	0.00823321	0.0468322	0.0332298	IGF2R/MPEG1/CCL4	3
BP	GO:0044270	cellular nitrogen compound catabolic process	6/73	451/18723	0.00826278	0.0468687	0.0332558	TNFRSF1B/HSPA1A/HSPA1B/CDA/APOBEC3A/ZFP36L1	6
BP	GO:0042303	molting cycle	3/73	107/18723	0.00844732	0.0476485	0.0338091	HPSE/SNAI1/TNF	3
BP	GO:0042633	hair cycle	3/73	107/18723	0.00844732	0.0476485	0.0338091	HPSE/SNAI1/TNF	3
BP	GO:0014741	negative regulation of muscle hypertrophy	2/73	36/18723	0.00867081	0.0486382	0.0345113	TNFRSF1B/RGS2	2
BP	GO:1901658	glycosyl compound catabolic process	2/73	36/18723	0.00867081	0.0486382	0.0345113	CDA/APOBEC3A	2
BP	GO:0002456	T cell mediated immunity	3/73	109/18723	0.00888534	0.0497039	0.0352675	TNFRSF1B/IL7R/CEACAM1	3
BP	GO:0003176	aortic valve development	2/73	37/18723	0.00914333	0.0507267	0.0359932	TNFRSF1B/SNAI1	2
BP	GO:0031112	positive regulation of microtubule polymerization or depolymerization	2/73	37/18723	0.00914333	0.0507267	0.0359932	HSPA1A/HSPA1B	2
BP	GO:0072529	pyrimidine-containing compound catabolic process	2/73	37/18723	0.00914333	0.0507267	0.0359932	CDA/APOBEC3A	2
BP	GO:0043491	protein kinase B signaling	4/73	211/18723	0.00931131	0.0513759	0.0364539	HPSE/CD28/TNF/ZFP36L1	4
BP	GO:0070371	ERK1 and ERK2 cascade	5/73	330/18723	0.00932887	0.0513759	0.0364539	TNF/CEACAM1/CCL4/C5AR1/ZFP36L1	5
BP	GO:0015718	monocarboxylic acid transport	3/73	111/18723	0.00933646	0.0513759	0.0364539	AQP9/SLC16A6/CEACAM1	3
BP	GO:0043406	positive regulation of MAP kinase activity	3/73	112/18723	0.00956697	0.0523598	0.037152	S100A12/KIT/TNF	3
BP	GO:1901222	regulation of NIK/NF-kappaB signaling	3/73	112/18723	0.00956697	0.0523598	0.037152	MMP8/CD14/TNF	3
BP	GO:0046633	alpha-beta T cell proliferation	2/73	38/18723	0.00962713	0.052547	0.0372848	CD28/CD3E	2
BP	GO:0019439	aromatic compound catabolic process	6/73	467/18723	0.00971407	0.0527835	0.0374526	TNFRSF1B/HSPA1A/HSPA1B/CDA/APOBEC3A/ZFP36L1	6
BP	GO:0042113	B cell activation	5/73	334/18723	0.00979434	0.0527835	0.0374526	CD28/KIT/IL7R/IKZF3/ZFP36L1	5
BP	GO:0062012	regulation of small molecule metabolic process	5/73	334/18723	0.00979434	0.0527835	0.0374526	KIT/SNAI1/CDA/TNF/CEACAM1	5
BP	GO:0002708	positive regulation of lymphocyte mediated immunity	3/73	113/18723	0.00980079	0.0527835	0.0374526	CD28/IL18RAP/TNF	3
BP	GO:0031623	receptor internalization	3/73	113/18723	0.00980079	0.0527835	0.0374526	CXCR2/CXCR1/CEACAM1	3
BP	GO:0001914	regulation of T cell mediated cytotoxicity	2/73	39/18723	0.0101221	0.0542256	0.0384759	IL7R/CEACAM1	2
BP	GO:0090224	regulation of spindle organization	2/73	39/18723	0.0101221	0.0542256	0.0384759	HSPA1A/HSPA1B	2
BP	GO:0062197	cellular response to chemical stress	5/73	337/18723	0.0101538	0.0542518	0.0384945	HSPA1A/IL18RAP/HSPA1B/CYP1B1/ZFP36L1	5
BP	GO:0002714	positive regulation of B cell mediated immunity	2/73	40/18723	0.0106282	0.0561935	0.0398722	CD28/TNF	2
BP	GO:0002891	positive regulation of immunoglobulin mediated immune response	2/73	40/18723	0.0106282	0.0561935	0.0398722	CD28/TNF	2
BP	GO:0010863	positive regulation of phospholipase C activity	2/73	40/18723	0.0106282	0.0561935	0.0398722	KIT/C5AR1	2
BP	GO:0045429	positive regulation of nitric oxide biosynthetic process	2/73	40/18723	0.0106282	0.0561935	0.0398722	MMP8/TNF	2
BP	GO:0072676	lymphocyte migration	3/73	117/18723	0.0107693	0.0567913	0.0402964	PADI2/CXCL16/CCL4	3
BP	GO:1902622	regulation of neutrophil migration	2/73	41/18723	0.0111453	0.0583184	0.0413799	CXCR2/C5AR1	2
BP	GO:1904407	positive regulation of nitric oxide metabolic process	2/73	41/18723	0.0111453	0.0583184	0.0413799	MMP8/TNF	2
BP	GO:1905314	semi-lunar valve development	2/73	41/18723	0.0111453	0.0583184	0.0413799	TNFRSF1B/SNAI1	2
BP	GO:0050920	regulation of chemotaxis	4/73	223/18723	0.0112377	0.0586502	0.0416154	CXCR2/PADI2/CCL4/C5AR1	4
BP	GO:0051897	positive regulation of protein kinase B signaling	3/73	120/18723	0.0115309	0.0600257	0.0425914	HPSE/CD28/TNF	3
BP	GO:0050670	regulation of lymphocyte proliferation	4/73	225/18723	0.0115818	0.0601365	0.04267	TNFRSF1B/CD28/CD3E/IKZF3	4
BP	GO:1900274	regulation of phospholipase C activity	2/73	42/18723	0.0116733	0.0604563	0.0428969	KIT/C5AR1	2
BP	GO:0001704	formation of primary germ layer	3/73	121/18723	0.0117915	0.0609125	0.0432206	MMP8/SNAI1/DUSP2	3
BP	GO:0032944	regulation of mononuclear cell proliferation	4/73	227/18723	0.0119327	0.0614855	0.0436272	TNFRSF1B/CD28/CD3E/IKZF3	4
BP	GO:0019730	antimicrobial humoral response	3/73	122/18723	0.0120554	0.0619601	0.0439639	S100A12/PF4/PPBP	3
BP	GO:0006887	exocytosis	5/73	352/18723	0.012088	0.0619702	0.0439711	ANXA3/ITGAM/IL4R/KIT/CEACAM1	5
BP	GO:0002861	regulation of inflammatory response to antigenic stimulus	2/73	43/18723	0.0122121	0.0621345	0.0440876	CD28/TNF	2
BP	GO:0014002	astrocyte development	2/73	43/18723	0.0122121	0.0621345	0.0440876	TNF/C5AR1	2
BP	GO:0034142	toll-like receptor 4 signaling pathway	2/73	43/18723	0.0122121	0.0621345	0.0440876	LY96/CD14	2
BP	GO:0045444	fat cell differentiation	4/73	229/18723	0.0122904	0.0622793	0.0441903	FFAR2/TNF/RGS2/ZFP36L1	4
BP	GO:0050852	T cell receptor signaling pathway	3/73	123/18723	0.0123228	0.0622793	0.0441903	CD28/CD3E/CEACAM1	3
BP	GO:0009896	positive regulation of catabolic process	6/73	492/18723	0.0123344	0.0622793	0.0441903	TNFRSF1B/HSPA1A/HSPA1B/TNF/ZFP36L1/BAG3	6
BP	GO:0015711	organic anion transport	5/73	354/18723	0.0123636	0.0622793	0.0441903	AQP9/SLC16A6/FOLR3/RGS2/CEACAM1	5
BP	GO:0045732	positive regulation of protein catabolic process	4/73	231/18723	0.0126549	0.063145	0.0448046	TNFRSF1B/HSPA1A/HSPA1B/TNF	4
BP	GO:1901361	organic cyclic compound catabolic process	6/73	495/18723	0.0126794	0.063145	0.0448046	TNFRSF1B/HSPA1A/HSPA1B/CDA/APOBEC3A/ZFP36L1	6
BP	GO:0006775	fat-soluble vitamin metabolic process	2/73	44/18723	0.0127617	0.063145	0.0448046	SNAI1/TNF	2
BP	GO:0042269	regulation of natural killer cell mediated cytotoxicity	2/73	44/18723	0.0127617	0.063145	0.0448046	IL18RAP/CEACAM1	2
BP	GO:0042554	superoxide anion generation	2/73	44/18723	0.0127617	0.063145	0.0448046	ITGAM/NCF2	2
BP	GO:0060711	labyrinthine layer development	2/73	44/18723	0.0127617	0.063145	0.0448046	JUNB/ZFP36L1	2
BP	GO:0062208	positive regulation of pattern recognition receptor signaling pathway	2/73	44/18723	0.0127617	0.063145	0.0448046	HSPA1A/HSPA1B	2
BP	GO:0010631	epithelial cell migration	5/73	357/18723	0.0127849	0.063145	0.0448046	ANXA3/KIT/CYP1B1/TNF/CEACAM1	5
BP	GO:0090132	epithelium migration	5/73	360/18723	0.0132159	0.0651149	0.0462024	ANXA3/KIT/CYP1B1/TNF/CEACAM1	5
BP	GO:0045933	positive regulation of muscle contraction	2/73	45/18723	0.0133219	0.0653191	0.0463473	KIT/RGS2	2
BP	GO:0051180	vitamin transport	2/73	45/18723	0.0133219	0.0653191	0.0463473	TCN1/FOLR3	2
BP	GO:0070997	neuron death	5/73	361/18723	0.0133617	0.0653563	0.0463737	ITGAM/TNFRSF1B/CD34/TNF/C5AR1	5
BP	GO:0032612	interleukin-1 production	3/73	128/18723	0.0137107	0.0667409	0.0473561	LILRA5/TNF/CEACAM1	3
BP	GO:0032652	regulation of interleukin-1 production	3/73	128/18723	0.0137107	0.0667409	0.0473561	LILRA5/TNF/CEACAM1	3
BP	GO:2000107	negative regulation of leukocyte apoptotic process	2/73	46/18723	0.0138926	0.0674641	0.0478693	CXCR2/IL7R	2
BP	GO:0090130	tissue migration	5/73	365/18723	0.013956	0.0676096	0.0479725	ANXA3/KIT/CYP1B1/TNF/CEACAM1	5
BP	GO:0007498	mesoderm development	3/73	129/18723	0.0139986	0.0676541	0.0480041	SNAI1/IKZF3/ZFP36L1	3
BP	GO:0010803	regulation of tumor necrosis factor-mediated signaling pathway	2/73	47/18723	0.0144738	0.0694538	0.0492811	HSPA1A/HSPA1B	2
BP	GO:0043114	regulation of vascular permeability	2/73	47/18723	0.0144738	0.0694538	0.0492811	CXCR2/CEACAM1	2
BP	GO:0045601	regulation of endothelial cell differentiation	2/73	47/18723	0.0144738	0.0694538	0.0492811	TNF/CEACAM1	2
BP	GO:0019079	viral genome replication	3/73	131/18723	0.0145845	0.0698196	0.0495406	CD28/TNF/APOBEC3A	3
CC	GO:0042581	specific granule	12/74	160/19550	8.43137e-13	7.7579e-11	5.54349e-11	MMP8/ANXA3/CRISP3/HPSE/ITGAM/TNFRSF1B/TCN1/GPR84/FOLR3/CEACAM1/CLEC4D/HP	12
CC	GO:0070820	tertiary granule	12/74	164/19550	1.13254e-12	7.7579e-11	5.54349e-11	MMP8/CRISP3/ITGAM/TCN1/GPR84/CDA/FOLR3/FPR1/CEACAM1/PPBP/CLEC4D/HP	12
CC	GO:0034774	secretory granule lumen	13/74	322/19550	2.19051e-10	7.25393e-09	5.18337e-09	S100A12/MMP8/CRISP3/HPSE/F5/TCN1/HSPA6/PADI2/CDA/FOLR3/PF4/PPBP/HP	13
CC	GO:0060205	cytoplasmic vesicle lumen	13/74	325/19550	2.45516e-10	7.25393e-09	5.18337e-09	S100A12/MMP8/CRISP3/HPSE/F5/TCN1/HSPA6/PADI2/CDA/FOLR3/PF4/PPBP/HP	13
CC	GO:0031983	vesicle lumen	13/74	327/19550	2.64742e-10	7.25393e-09	5.18337e-09	S100A12/MMP8/CRISP3/HPSE/F5/TCN1/HSPA6/PADI2/CDA/FOLR3/PF4/PPBP/HP	13
CC	GO:1904724	tertiary granule lumen	7/74	55/19550	1.46136e-09	3.33678e-08	2.38433e-08	MMP8/CRISP3/TCN1/CDA/FOLR3/PPBP/HP	7
CC	GO:0030667	secretory granule membrane	12/74	311/19550	1.93299e-09	3.78313e-08	2.70328e-08	ITGAM/CXCR2/TNFRSF1B/GPR84/CXCR1/IGF2R/CD14/SIRPB1/FPR1/CEACAM1/CLEC4D/C5AR1	12
CC	GO:0009897	external side of plasma membrane	12/74	421/19550	5.59156e-08	9.57555e-07	6.84231e-07	ITGAM/CXCR2/CD28/CXCR1/KIT/CD34/CD14/CD3E/FOLR3/TNF/IL7R/CD2	12
CC	GO:0035580	specific granule lumen	6/74	62/19550	1.24348e-07	1.89285e-06	1.35256e-06	MMP8/CRISP3/HPSE/TCN1/FOLR3/HP	6
CC	GO:0035579	specific granule membrane	5/74	91/19550	2.44559e-05	0.000335046	0.00023941	ITGAM/TNFRSF1B/GPR84/CEACAM1/CLEC4D	5
CC	GO:0101002	ficolin-1-rich granule	6/74	185/19550	7.19303e-05	0.000895859	0.000640145	HSPA1A/HSPA6/HSPA1B/CDA/FPR1/CLEC4D	6
CC	GO:0070821	tertiary granule membrane	4/74	73/19550	0.000168945	0.00192879	0.00137824	ITGAM/GPR84/CEACAM1/CLEC4D	4
CC	GO:0030139	endocytic vesicle	7/74	336/19550	0.000279144	0.00294175	0.00210205	ANXA3/IGF2R/CLEC4E/IL7R/MPEG1/NCF2/HP	7
CC	GO:0016235	aggresome	3/74	35/19550	0.000312317	0.00305625	0.00218387	HSPA1A/HSPA1B/BAG3	3
CC	GO:1904813	ficolin-1-rich granule lumen	4/74	124/19550	0.00125935	0.0115021	0.00821893	HSPA1A/HSPA6/HSPA1B/CDA	4
CC	GO:0045121	membrane raft	6/74	335/19550	0.00168568	0.0131012	0.00936161	HPSE/ITGAM/TNFRSF1B/CD14/TNF/CD2	6
CC	GO:0098857	membrane microdomain	6/74	335/19550	0.00168568	0.0131012	0.00936161	HPSE/ITGAM/TNFRSF1B/CD14/TNF/CD2	6
CC	GO:0046658	anchored component of plasma membrane	3/74	63/19550	0.00175648	0.0131012	0.00936161	CD14/FOLR3/CD2	3
CC	GO:0045335	phagocytic vesicle	4/74	137/19550	0.00181696	0.0131012	0.00936161	ANXA3/CLEC4E/MPEG1/NCF2	4
CC	GO:0031093	platelet alpha granule lumen	3/74	67/19550	0.00209612	0.0143585	0.01026	F5/PF4/PPBP	3
CC	GO:0072562	blood microparticle	4/74	146/19550	0.00229077	0.0149445	0.0106788	HSPA1A/HSPA6/HSPA1B/HP	4
CC	GO:0031362	anchored component of external side of plasma membrane	2/74	20/19550	0.00256958	0.0160015	0.011434	CD14/FOLR3	2
CC	GO:0016234	inclusion body	3/74	76/19550	0.00300217	0.0178825	0.0127781	HSPA1A/HSPA1B/BAG3	3
CC	GO:0031233	intrinsic component of external side of plasma membrane	2/74	24/19550	0.00369632	0.0210998	0.0150771	CD14/FOLR3	2
CC	GO:0031091	platelet alpha granule	3/74	91/19550	0.00498243	0.0264153	0.0188753	F5/PF4/PPBP	3
CC	GO:0001891	phagocytic cup	2/74	28/19550	0.00501312	0.0264153	0.0188753	CLEC4E/TNF	2
CC	GO:0030666	endocytic vesicle membrane	4/74	193/19550	0.00618682	0.0313924	0.0224318	ANXA3/IGF2R/CLEC4E/IL7R	4
CC	GO:0098636	protein complex involved in cell adhesion	2/74	36/19550	0.00819378	0.040091	0.0286474	ITGAM/CD28	2
CC	GO:0001772	immunological synapse	2/74	44/19550	0.0120665	0.0570037	0.0407326	CD28/CD3E	2
MF	GO:0140375	immune receptor activity	10/73	144/18368	2.60894e-10	5.94838e-08	4.394e-08	IL10RA/LILRA5/IL4R/CXCR2/CXCR1/IL18RAP/LILRA1/IL7R/FPR1/C5AR1	10
MF	GO:0004896	cytokine receptor activity	6/73	97/18368	2.37408e-06	0.000244131	0.000180337	IL10RA/IL4R/CXCR2/CXCR1/IL18RAP/IL7R	6
MF	GO:0038187	pattern recognition receptor activity	4/73	26/18368	3.21225e-06	0.000244131	0.000180337	LY96/CD14/CLEC4E/CLEC4D	4
MF	GO:0031072	heat shock protein binding	6/73	129/18368	1.23651e-05	0.00070481	0.000520635	DNAJB1/ITGAM/HSPA1A/HSPA6/HSPA1B/BAG3	6
MF	GO:0044183	protein folding chaperone	4/73	40/18368	1.88281e-05	0.000858559	0.000634208	DNAJB1/HSPA1A/HSPA6/HSPA1B	4
MF	GO:0008009	chemokine activity	4/73	49/18368	4.24875e-05	0.00161452	0.00119263	CXCL16/PF4/PPBP/CCL4	4
MF	GO:0005537	mannose binding	3/73	22/18368	8.78474e-05	0.00286131	0.00211362	IGF2R/CLEC4A/CLEC4D	3
MF	GO:0001664	G protein-coupled receptor binding	7/73	295/18368	0.000169031	0.0046584	0.00344111	HSPA1A/HSPA1B/CXCL16/PF4/FPR1/PPBP/CCL4	7
MF	GO:0042379	chemokine receptor binding	4/73	72/18368	0.000192564	0.0046584	0.00344111	CXCL16/PF4/PPBP/CCL4	4
MF	GO:0051787	misfolded protein binding	3/73	29/18368	0.000204316	0.0046584	0.00344111	HSPA1A/HSPA6/HSPA1B	3
MF	GO:0019955	cytokine binding	5/73	139/18368	0.000229493	0.00475676	0.00351377	IL10RA/CXCR2/TNFRSF1B/CXCR1/KIT	5
MF	GO:0005125	cytokine activity	6/73	235/18368	0.00034255	0.00650845	0.00480772	LTB/CXCL16/TNF/PF4/PPBP/CCL4	6
MF	GO:0047844	deoxycytidine deaminase activity	2/73	10/18368	0.000686769	0.0110416	0.00815631	CDA/APOBEC3A	2
MF	GO:0050786	RAGE receptor binding	2/73	10/18368	0.000686769	0.0110416	0.00815631	S100A12/FPR1	2
MF	GO:0005126	cytokine receptor binding	6/73	271/18368	0.000726422	0.0110416	0.00815631	LTB/CXCL16/TNF/PF4/PPBP/CCL4	6
MF	GO:0004126	cytidine deaminase activity	2/73	12/18368	0.00100209	0.0126931	0.00937627	CDA/APOBEC3A	2
MF	GO:0004875	complement receptor activity	2/73	12/18368	0.00100209	0.0126931	0.00937627	FPR1/C5AR1	2
MF	GO:0032396	inhibitory MHC class I receptor activity	2/73	12/18368	0.00100209	0.0126931	0.00937627	LILRA5/LILRA1	2
MF	GO:0051082	unfolded protein binding	4/73	122/18368	0.00141598	0.0169918	0.0125517	DNAJB1/HSPA1A/HSPA6/HSPA1B	4
MF	GO:0032393	MHC class I receptor activity	2/73	17/18368	0.00203853	0.0232392	0.0171666	LILRA5/LILRA1	2
MF	GO:0045236	CXCR chemokine receptor binding	2/73	18/18368	0.00228746	0.0248353	0.0183455	PF4/PPBP	2
MF	GO:0008528	G protein-coupled peptide receptor activity	4/73	147/18368	0.00279429	0.0281154	0.0207686	CXCR2/GPR84/CXCR1/FPR1	4
MF	GO:0048029	monosaccharide binding	3/73	71/18368	0.00283621	0.0281154	0.0207686	IGF2R/CLEC4A/CLEC4D	3
MF	GO:0001848	complement binding	2/73	21/18368	0.00311555	0.0294256	0.0217364	ITGAM/C5AR1	2
MF	GO:0001653	peptide receptor activity	4/73	153/18368	0.00322649	0.0294256	0.0217364	CXCR2/GPR84/CXCR1/FPR1	4
MF	GO:0016493	C-C chemokine receptor activity	2/73	23/18368	0.00373429	0.0327468	0.0241897	CXCR2/CXCR1	2
MF	GO:0001965	G-protein alpha-subunit binding	2/73	24/18368	0.00406333	0.0330871	0.0244411	IGF2R/RGS2	2
MF	GO:0019957	C-C chemokine binding	2/73	24/18368	0.00406333	0.0330871	0.0244411	CXCR2/CXCR1	2
MF	GO:0030246	carbohydrate binding	5/73	271/18368	0.00447292	0.0350108	0.0258621	CD34/IGF2R/CLEC4E/CLEC4A/CLEC4D	5
MF	GO:0001637	G protein-coupled chemoattractant receptor activity	2/73	26/18368	0.00476024	0.0350108	0.0258621	CXCR2/CXCR1	2
MF	GO:0004950	chemokine receptor activity	2/73	26/18368	0.00476024	0.0350108	0.0258621	CXCR2/CXCR1	2
MF	GO:0005164	tumor necrosis factor receptor binding	2/73	31/18368	0.00672414	0.0479095	0.0353902	LTB/TNF	2
MF	GO:0001530	lipopolysaccharide binding	2/73	33/18368	0.00759618	0.0494837	0.036553	LY96/CD14	2
MF	GO:0019239	deaminase activity	2/73	33/18368	0.00759618	0.0494837	0.036553	CDA/APOBEC3A	2
MF	GO:0019956	chemokine binding	2/73	33/18368	0.00759618	0.0494837	0.036553	CXCR2/CXCR1	2
MF	GO:0016814	hydrolase activity, acting on carbon-nitrogen (but not peptide) bonds, in cyclic amidines	2/73	36/18368	0.00899436	0.0569643	0.0420789	CDA/APOBEC3A	2

## Sheet: Table S6
Table S6. KEGG enrichment analysis of 76 C-DEGs.
ID	Description	GeneRatio	BgRatio	p-Value	p.adjust	q-Value	geneID	Count
hsa04640	Hematopoietic cell lineage	9/50	99/8115	6.86168e-09	4.72864e-07	3.39735e-07	ITGAM/IL4R/KIT/CD34/CD14/CD3E/TNF/IL7R/CD2	9
hsa04061	Viral protein interaction with cytokine and cytokine receptor	9/50	100/8115	7.50578e-09	4.72864e-07	3.39735e-07	IL10RA/CXCR2/TNFRSF1B/CXCR1/IL18RAP/TNF/PF4/PPBP/CCL4	9
hsa04060	Cytokine-cytokine receptor interaction	13/50	295/8115	1.57539e-08	6.61665e-07	4.75382e-07	IL10RA/LTB/IL4R/CXCR2/TNFRSF1B/CXCR1/IL18RAP/CXCL16/TNF/PF4/IL7R/PPBP/CCL4	13
hsa05134	Legionellosis	6/50	57/8115	1.14825e-06	3.617e-05	2.59868e-05	ITGAM/HSPA1A/HSPA6/HSPA1B/CD14/TNF	6
hsa05145	Toxoplasmosis	6/50	112/8115	5.85742e-05	0.00147607	0.0010605	IL10RA/HSPA1A/HSPA6/LY96/HSPA1B/TNF	6
hsa04380	Osteoclast differentiation	6/50	128/8115	0.00012324	0.00258805	0.00185942	LILRA5/JUNB/SIRPB1/TNF/LILRA1/NCF2	6
hsa05417	Lipid and atherosclerosis	7/50	215/8115	0.000315035	0.00567063	0.00407414	HSPA1A/HSPA6/LY96/HSPA1B/CD14/TNF/NCF2	7
hsa04064	NF-kappa B signaling pathway	5/50	104/8115	0.000420748	0.00662678	0.00476109	LTB/LY96/CD14/TNF/CCL4	5
hsa04144	Endocytosis	7/50	251/8115	0.000798116	0.0111736	0.00802783	CXCR2/HSPA1A/HSPA6/CXCR1/HSPA1B/IGF2R/FOLR3	7
hsa04062	Chemokine signaling pathway	6/50	192/8115	0.00108416	0.0135254	0.00971747	CXCR2/CXCR1/CXCL16/PF4/PPBP/CCL4	6
hsa05133	Pertussis	4/50	76/8115	0.00118079	0.0135254	0.00971747	ITGAM/LY96/CD14/TNF	4
hsa04612	Antigen processing and presentation	4/50	78/8115	0.00130101	0.0136606	0.00981462	HSPA1A/HSPA6/HSPA1B/TNF	4
hsa05162	Measles	5/50	139/8115	0.00156523	0.0143585	0.010316	CD28/HSPA1A/HSPA6/HSPA1B/CD3E	5
hsa05340	Primary immunodeficiency	3/50	38/8115	0.00159538	0.0143585	0.010316	ICOS/CD3E/IL7R	3
hsa04010	MAPK signaling pathway	7/50	294/8115	0.00199884	0.0167422	0.0120286	HSPA1A/HSPA6/KIT/HSPA1B/CD14/TNF/DUSP2	7
hsa04514	Cell adhesion molecules	5/50	149/8115	0.00212599	0.0167422	0.0120286	ICOS/ITGAM/CD28/CD34/CD2	5
hsa04620	Toll-like receptor signaling pathway	4/50	104/8115	0.00372997	0.0261098	0.0187589	LY96/CD14/TNF/CCL4	4
hsa04660	T cell receptor signaling pathway	4/50	104/8115	0.00372997	0.0261098	0.0187589	ICOS/CD28/CD3E/TNF	4
hsa05152	Tuberculosis	5/50	180/8115	0.00479874	0.0318232	0.0228638	IL10RA/ITGAM/CD14/CLEC4E/TNF	5
hsa04613	Neutrophil extracellular trap formation	5/50	190/8115	0.00602358	0.0379486	0.0272646	ITGAM/AQP9/FPR1/NCF2/C5AR1	5
hsa04213	Longevity regulating pathway - multiple species	3/50	62/8115	0.00644891	0.0386935	0.0277998	HSPA1A/HSPA6/HSPA1B	3
hsa05321	Inflammatory bowel disease	3/50	65/8115	0.00735264	0.0421106	0.0302549	IL4R/IL18RAP/TNF	3
hsa05221	Acute myeloid leukemia	3/50	67/8115	0.0079948	0.0437976	0.031467	ITGAM/KIT/CD14	3
hsa04936	Alcoholic liver disease	4/50	142/8115	0.011103	0.0582909	0.0418798	LY96/CD14/TNF/C5AR1	4
hsa05140	Leishmaniasis	3/50	77/8115	0.0116949	0.0589422	0.0423478	ITGAM/TNF/NCF2	3
hsa01523	Antifolate resistance	2/50	30/8115	0.014499	0.0702645	0.0504824	FOLR3/TNF	2
hsa04610	Complement and coagulation cascades	3/50	85/8115	0.0152588	0.0712079	0.0511602	F5/ITGAM/C5AR1	3
hsa05323	Rheumatoid arthritis	3/50	93/8115	0.0193731	0.0871789	0.0626348	LTB/CD28/TNF	3
hsa04141	Protein processing in endoplasmic reticulum	4/50	171/8115	0.0206589	0.0884492	0.0635475	DNAJB1/HSPA1A/HSPA6/HSPA1B	4
hsa05150	Staphylococcus aureus infection	3/50	96/8115	0.0210593	0.0884492	0.0635475	ITGAM/FPR1/C5AR1	3
hsa05330	Allograft rejection	2/50	38/8115	0.0227118	0.0923126	0.0663232	CD28/TNF	2
hsa05146	Amoebiasis	3/50	102/8115	0.0246675	0.0961312	0.0690667	ITGAM/CD14/TNF	3
hsa05020	Prion disease	5/50	273/8115	0.0256297	0.0961312	0.0690667	HSPA1A/HSPA6/HSPA1B/TNF/NCF2	5
hsa04625	C-type lectin receptor signaling pathway	3/50	104/8115	0.0259402	0.0961312	0.0690667	CLEC4E/TNF/CLEC4D	3
hsa05332	Graft-versus-host disease	2/50	42/8115	0.0273868	0.0985924	0.070835	CD28/TNF	2
hsa04940	Type I diabetes mellitus	2/50	43/8115	0.0286113	0.10014	0.0719466	CD28/TNF	2
hsa04668	TNF signaling pathway	3/50	112/8115	0.0313794	0.10686	0.0767746	TNFRSF1B/JUNB/TNF	3
hsa04672	Intestinal immune network for IgA production	2/50	49/8115	0.0364037	0.120707	0.0867235	ICOS/CD28	2
hsa05170	Human immunodeficiency virus 1 infection	4/50	212/8115	0.0409454	0.132285	0.0950419	TNFRSF1B/CD3E/TNF/APOBEC3A	4
hsa05163	Human cytomegalovirus infection	4/50	225/8115	0.0491229	0.154737	0.111173	IL10RA/CXCR2/TNF/CCL4	4

## Sheet: Table S7
Table S7. The protein-drug interactions or candidate drug molecules based on 76 identified C-DEGs were obteined from Drug Signatures database (DSigDB) via Enrichr.
Term	p-Value	Adjusted P-value	Combined Score	Genes
mebendazole HL60 UP	1.93e-13	4.04e-10	463.571	DUSP2;IL4R;NCF2;IL10RA;AQP9;FPR1;G0S2;TNFRSF1B;TREM1;TNF;RGS2;LTB;CD14;SGK1;JUNB;IER3
menadione PC3 UP	1.54e-11	1.62e-08	725.848	DNAJB1;DUSP2;BAG3;HSPA6;SNAI1;CYP1B1;SGK1;IL7R;HSPA1B;HSPA1A
Phorbol 12-myristate 13-acetate CTD 00006852	2.99e-11	2.09e-08	269.236	ITGAM;NCF2;ANXA3;HSPA6;PPBP;MMP8;TNFRSF1B;TNF;CXCR1;CXCR2;CCL4;CD28;CYP1B1;CD14;CD34;JUNB
cephaeline HL60 UP	4.84e-11	2.54e-08	202.964	CDA;DUSP2;IL10RA;FPR1;G0S2;TNFRSF1B;IPCEF1;TREM1;SIRPB1;RGS2;IL18RAP;NUAK2;BAG3;CCL4;SNAI1;CYP1B1;SGK1;JUNB;IER3
disulfiram HL60 UP	8.1e-11	3.4e-08	1563.22	DNAJB1;RGS2;BAG3;HSPA6;SGK1;HSPA1B;HSPA1A
puromycin MCF7 UP	1.86e-09	6.5e-07	290.034	DNAJB1;ITGAM;NUAK2;HSPA6;SLC16A6;CYP1B1;LTB;TNF;JUNB;HSPA1B;HSPA1A
menadione HL60 UP	4.6e-09	1.38e-06	219.114	DNAJB1;RGS2;DUSP2;BAG3;CCL4;HSPA6;SNAI1;CYP1B1;SGK1;HSPA1B;IER3;HSPA1A
PHENCYCLIDINE CTD 00005881	1.38e-08	3.4e-06	250.16	DUSP2;CCL4;HSPA6;CYP1B1;CD14;TNFRSF1B;TNF;HSPA1B;IER3;HSPA1A
emetine HL60 UP	1.46e-08	3.4e-06	119.3	CDA;DUSP2;ITGAM;IGSF6;IL10RA;FPR1;G0S2;IPCEF1;TREM1;RGS2;BAG3;CXCR2;CCL4;CYP1B1;SGK1;JUNB;IER3
ciclopirox HL60 UP	2.33e-08	4.88e-06	277.65	DNAJB1;RGS2;DUSP2;CCL4;SNAI1;SGK1;TREM1;JUNB;IER3
5253409 MCF7 UP	3.47e-08	6.54e-06	1203.8	DNAJB1;HSPA6;CYP1B1;HSPA1B;HSPA1A
raloxifene CTD 00007367	3.74e-08	6.54e-06	120.659	DUSP2;IL4R;NCF2;IL10RA;G0S2;TNF;ADAM19;DNAJB1;LTB;TGFBI;SGK1;IL7R;HSPA1B;IER3;HSPA1A
etoposide HL60 UP	8.69e-08	1.4e-05	272.25	IL10RA;CCL4;FPR1;CYP1B1;CD14;SGK1;JUNB;IER3
Sodium dichromate CTD 00000827	9.33e-08	1.4e-05	215.525	DNAJB1;CCL4;CYP1B1;LY96;CD14;TGFBI;TNF;IER3;ZFP36L1
ARSENIC CTD 00005442	1.02e-07	1.43e-05	97.8776	IGSF6;TNFRSF1B;TNF;IGF2R;CXCL16;NUAK2;BAG3;CCL4;S100A12;LTB;CD14;IL7R;JUNB;HSPA1B;IER3;PF4
Decitabine CTD 00000750	1.2e-07	1.58e-05	70.6094	CDA;HCP5;ITGAM;IL4R;HSPA6;FPR1;TNFRSF1B;TNF;IKZF3;ZFP36L1;ADAM19;RGS2;CEACAM1;BAG3;SNAI1;CYP1B1;CD14;HPSE;TGFBI;SGK1;IL7R;JUNB;IER3
alvespimycin MCF7 UP	1.28e-07	1.58e-05	482.679	DNAJB1;RGS2;HSPA6;SGK1;HSPA1B;HSPA1A
sertraline CTD 00007358	1.89e-07	2.2e-05	305.26	HSPA6;CD14;PPBP;TNF;HSPA1B;HSPA1A;PF4
tanespimycin SKMEL5 UP	2.06e-07	2.27e-05	718.988	DNAJB1;RGS2;BAG3;HSPA1B;HSPA1A
Arsenenous acid CTD 00000922	2.17e-07	2.28e-05	75.5039	DUSP2;NCF2;HSPA6;LY96;G0S2;TNFRSF1B;TNF;IGF2R;ZFP36L1;DNAJB1;KIT;SNAI1;CYP1B1;SGK1;CD34;JUNB;HSPA1B;IER3;HSPA1A
NICKEL SULFATE CTD 00001417	2.37e-07	2.3e-05	108.24	AQP9;HSPA6;TNFRSF1B;IPCEF1;TNF;ZFP36L1;CCL4;SNAI1;SGK1;IL7R;JUNB;IER3;HSPA1A
piperlongumine HL60 DOWN	2.42e-07	2.3e-05	133.329	RGS2;NCF2;CCL4;CYP1B1;LTB;CD14;TNFRSF1B;IPCEF1;TREM1;TNF;IER3
pergolide HL60 UP	2.84e-07	2.59e-05	148.4	RGS2;NCF2;IL10RA;FPR1;CYP1B1;HPSE;TNFRSF1B;SGK1;TREM1;IER3
tretinoin HL60 UP	3.26e-07	2.67e-05	170.31	ITGAM;BAG3;IL10RA;CYP1B1;G0S2;TNFRSF1B;TREM1;IER3;LILRA5
1-chloro-2,4-dinitrobenzene CTD 00005848	3.37e-07	2.67e-05	169.175	RGS2;CCL4;HSPA6;SNAI1;IPCEF1;IL7R;TNF;IER3;ZFP36L1
1,4-chrysenequinone PC3 UP	3.44e-07	2.67e-05	267.078	DNAJB1;DUSP2;BAG3;HSPA6;SGK1;HSPA1B;HSPA1A
tetryzoline HL60 UP	3.44e-07	2.67e-05	267.078	NCF2;IL10RA;FPR1;TNFRSF1B;SGK1;TREM1;IER3
alprostadil HL60 UP	3.98e-07	2.98e-05	122.363	IL4R;IL10RA;C5AR1;FPR1;SNAI1;HPSE;TNFRSF1B;SGK1;IL7R;TREM1;IER3
tanespimycin HL60 UP	4.36e-07	3.14e-05	356.049	DNAJB1;BAG3;IL10RA;HSPA6;HSPA1B;HSPA1A
(-)-isoprenaline HL60 UP	4.48e-07	3.14e-05	195.198	RGS2;IL10RA;FPR1;TNFRSF1B;SGK1;IL7R;TREM1;IER3
alvespimycin HL60 UP	4.67e-07	3.16e-05	567.12	DNAJB1;BAG3;HSPA6;HSPA1B;HSPA1A
benzene CTD 00005481	5e-07	3.22e-05	96.0958	IL4R;NCF2;IL10RA;FPR1;PPBP;CD3E;TNF;CXCL16;DNAJB1;CYP1B1;HSPA1B;HSPA1A;PF4
N-Formyl-Met-Leu-Phe BOSS	5.28e-07	3.22e-05	547.078	CXCR1;C5AR1;FPR1;MMP8;TNF
dexamethasone CTD 00005779	5.29e-07	3.22e-05	116.406	ITGAM;NCF2;HP;FPR1;CD28;LTB;CD14;SGK1;IL7R;TNF;ZFP36L1
methotrexate CTD 00006299	5.38e-07	3.22e-05	94.9604	DUSP2;C5AR1;FPR1;LY96;TNF;CD2;RGS2;IL18RAP;CXCR2;CCL4;CD28;HSPA1B;PF4
geldanamycin HL60 UP	5.92e-07	3.27e-05	329.697	DNAJB1;RGS2;BAG3;IL10RA;HSPA1B;HSPA1A
tanespimycin PC3 UP	5.92e-07	3.27e-05	329.697	DNAJB1;BAG3;HSPA6;IL7R;HSPA1B;HSPA1A
withaferin A PC3 UP	5.92e-07	3.27e-05	329.697	DNAJB1;NCF2;HSPA6;IL7R;HSPA1B;HSPA1A
securinine HL60 UP	6.71e-07	3.46e-05	510.413	DNAJB1;BAG3;AQP9;HSPA1B;HSPA1A
STYRENE CTD 00001125	6.71e-07	3.46e-05	510.413	ITGAM;PPBP;TNF;HSPA1A;PF4
curcumin CTD 00000663	6.75e-07	3.46e-05	100.199	ITGAM;CXCR1;CXCR2;CYP1B1;LTB;CD14;TNFRSF1B;TREM1;TNF;JUNB;ZFP36L1;HSPA1A
digoxin HL60 UP	7.68e-07	3.84e-05	144.158	CLEC4A;RGS2;DUSP2;BAG3;CCL4;G0S2;SGK1;JUNB;IER3
geldanamycin PC3 UP	8.41e-07	4.11e-05	477.716	DNAJB1;HSPA6;IL7R;HSPA1B;HSPA1A
pyrvinium HL60 UP	8.95e-07	4.27e-05	215.128	DUSP2;IL10RA;SGK1;JUNB;HSPA1B;IER3;HSPA1A
1,4-chrysenequinone HL60 UP	9.39e-07	4.35e-05	462.667	DNAJB1;BAG3;HSPA6;HSPA1B;HSPA1A
puromycin HL60 UP	9.53e-07	4.35e-05	138.155	DNAJB1;RGS2;BAG3;IL10RA;HSPA6;G0S2;SGK1;HSPA1B;HSPA1A
puromycin PC3 UP	1.08e-06	4.81e-05	92.4845	DNAJB1;NUAK2;BAG3;HSPA6;SLC16A6;CYP1B1;TGFBI;SGK1;IL7R;JUNB;HSPA1B;HSPA1A
Cadmium sulfate CTD 00001745	1.25e-06	5.47e-05	199.149	DNAJB1;RGS2;HSPA6;SGK1;IL7R;TNF;HSPA1A
Elesclomol CTD 00004602	1.29e-06	5.5e-05	421.986	DNAJB1;BAG3;HSPA6;HSPA1B;HSPA1A
progesterone CTD 00006624	1.52e-06	6.37e-05	51.993	CDA;ITGAM;IL4R;ANXA3;MAMDC2;HSPA6;HP;G0S2;TNFRSF1B;TNF;ZFP36L1;DNAJB1;RGS2;CEACAM1;BAG3;SLC16A6;CYP1B1;LTB;SGK1;IL7R;HSPA1B;IER3
lomustine PC3 UP	1.57e-06	6.47e-05	188.854	DNAJB1;NCF2;BAG3;HSPA6;IL7R;HSPA1B;HSPA1A
2,6-DICHLOROINDOPHENOL CTD 00007030	1.93e-06	7.65e-05	727.468	HSPA6;CCL4;TNF;HSPA1A
estradiol CTD 00005920	1.93e-06	7.65e-05	40.7965	CDA;HCP5;NCF2;CRISP3;HP;TNF;SIRPB1;ZFP36L1;DNAJB1;RGS2;CXCR1;BAG3;CXCR2;SLC16A6;CYP1B1;CD34;JUNB;IER3;DUSP2;IL4R;ANXA3;HSPA6;G0S2;TNFRSF1B;CEACAM1;KIT;SNAI1;PADI2;LTB;HPSE;TGFBI;SGK1;IL7R;HSPA1B;HSPA1A
ZINC CTD 00007011	2.14e-06	8.32e-05	52.6079	DUSP2;ITGAM;IL4R;ANXA3;C5AR1;HSPA6;LY96;MMP8;TNF;F5;ADAM19;DNAJB1;RGS2;BAG3;SNAI1;CD14;JUNB;HSPA1B;IER3;HSPA1A
disulfiram PC3 UP	2.29e-06	8.74e-05	683.763	DNAJB1;HSPA6;HSPA1B;HSPA1A
1,2,4-BENZENETRIOL CTD 00000682	2.35e-06	8.79e-05	231.923	DNAJB1;CCL4;CYP1B1;TNF;HSPA1B;HSPA1A
diphenylpyraline BOSS	3.5e-06	0.000129	156.456	IL4R;KIT;C5AR1;CD28;LY96;ICOS;TNF
COBALT CTD 00005696	4.25e-06	0.000154	149.363	AQP9;CYP1B1;G0S2;CLEC4E;SGK1;TNF;HSPA1A
enoxaparin CTD 00006081	4.44e-06	0.000158	292.245	ITGAM;PPBP;HPSE;TNF;PF4
Demecolcine CTD 00005762	4.72e-06	0.000161	61.2424	DUSP2;ITGAM;NCF2;IL10RA;AQP9;LY96;GPR84;TNF;F5;CEACAM1;CCL4;SGK1;IL7R;IER3
15-delta prostaglandin J2 PC3 UP	4.79e-06	0.000161	285.563	DNAJB1;BAG3;HSPA6;HSPA1B;HSPA1A
monorden PC3 UP	4.89e-06	0.000161	519.875	DNAJB1;IL7R;HSPA1B;HSPA1A
tanespimycin ssMCF7 UP	4.89e-06	0.000161	519.875	DNAJB1;HSPA6;HSPA1B;HSPA1A
8-azaguanine HL60 UP	4.91e-06	0.000161	86.432	RGS2;DUSP2;BAG3;CCL4;FPR1;CYP1B1;CD14;SGK1;TREM1;IER3
fisetin PC3 DOWN	5.99e-06	0.000193	74.4729	DNAJB1;RGS2;BAG3;HSPA6;CYP1B1;G0S2;SGK1;HSPA1B;IER3;ZFP36L1;HSPA1A
disulfiram MCF7 UP	6.45e-06	0.000205	261.19	DNAJB1;RGS2;HSPA6;HSPA1B;HSPA1A
mephentermine HL60 UP	6.92e-06	0.000217	255.628	RGS2;NCF2;IL10RA;HSPA6;TREM1
primaquine MCF7 UP	1.03e-05	0.000319	396.441	RGS2;NUAK2;HSPA6;CYP1B1
thimerosal CTD 00006868	1.06e-05	0.000321	155.553	DNAJB1;BAG3;HSPA6;TNF;HSPA1B;HSPA1A
3-NITROFLUORANTHENE CTD 00001617	1.13e-05	0.000339	1035.68	CYP1B1;LTB;TNF
parthenolide PC3 UP	1.21e-05	0.000357	115.617	DNAJB1;BAG3;HSPA6;SGK1;IL7R;HSPA1B;HSPA1A
9001-31-4 BOSS	1.26e-05	0.000366	148.437	CEACAM1;C5AR1;HP;TNF;CD34;F5
methylergometrine HL60 UP	1.31e-05	0.000376	146.738	IL10RA;CYP1B1;HPSE;SGK1;TREM1;IER3
ouabain HL60 UP	1.33e-05	0.000378	79.6907	CLEC4A;DUSP2;BAG3;AQP9;CCL4;S100A12;G0S2;SGK1;JUNB
sanguinarine HL60 UP	1.48e-05	0.000414	77.8794	DNAJB1;BAG3;HSPA6;SGK1;IL7R;HSPA1B;F5;ZFP36L1;HSPA1A
F0447-0125 PC3 UP	1.75e-05	0.000477	327.031	DNAJB1;HSPA6;HSPA1B;HSPA1A
LY-294002 PC3 DOWN	1.75e-05	0.000477	327.031	DNAJB1;IL7R;HSPA1B;HSPA1A
helveticoside HL60 UP	1.86e-05	0.000501	85.8483	CLEC4A;RGS2;DUSP2;CCL4;G0S2;SGK1;JUNB;IER3
monorden HL60 UP	1.93e-05	0.000513	315.582	DNAJB1;BAG3;HSPA1B;HSPA1A
tonzonium bromide PC3 UP	1.96e-05	0.000514	131.301	DNAJB1;HSPA6;JUNB;HSPA1B;IER3;HSPA1A
tanespimycin MCF7 UP	2.01e-05	0.00052	184.295	DNAJB1;RGS2;HSPA6;HSPA1B;HSPA1A
propanil CTD 00004257	2.32e-05	0.000594	727.651	DNAJB1;TNF;HSPA1B
MG-262 MCF7 UP	2.41e-05	0.000609	80.7432	DNAJB1;RGS2;DUSP2;BAG3;HSPA6;HSPA1B;APOBEC3A;HSPA1A
thiostrepton PC3 UP	2.55e-05	0.000629	284.973	DNAJB1;HSPA6;HSPA1B;HSPA1A
Toluidine Blue O BOSS	2.55e-05	0.000629	284.973	CEACAM1;KIT;TNF;CD34
N-Acetyl-L-cysteine CTD 00005305	2.58e-05	0.000629	79.4283	DNAJB1;BAG3;SNAI1;CYP1B1;CD14;TNF;HSPA1B;HSPA1A
benzo[a]pyrene CTD 00005488	2.73e-05	0.000657	28.5328	HCP5;IGSF6;NCF2;AQP9;C5AR1;HP;LY96;TREM1;TNF;DNAJB1;BAG3;CXCR2;CCL4;SLC16A6;CYP1B1;CD14;ICOS;JUNB;IER3;DUSP2;IL4R;MAMDC2;G0S2;MPEG1;IGF2R;CEACAM1;SNAI1;LTB;CLEC4E;SGK1;HSPA1B;APOBEC3A;HSPA1A
PYRENE CTD 00001472	2.85e-05	0.000679	658.747	CYP1B1;TNF;HSPA1A
MG-262 PC3 UP	2.88e-05	0.00068	77.3054	DNAJB1;DUSP2;NCF2;BAG3;HSPA6;IL7R;HSPA1B;HSPA1A
prednisolone CTD 00006605	3.03e-05	0.000695	267.217	CXCR2;CCL4;TNF;CD34
2-Mercaptobenzothiazole CTD 00000240	3.03e-05	0.000695	267.217	CCL4;HSPA6;IL7R;TNF
geldanamycin MCF7 UP	3.08e-05	0.000695	161.23	DNAJB1;RGS2;HSPA6;HSPA1B;HSPA1A
8-azaguanine PC3 UP	3.08e-05	0.000695	76.0713	RGS2;NUAK2;CYP1B1;G0S2;SGK1;JUNB;IER3;ZFP36L1
8-Bromo-cAMP, Na CTD 00007044	3.39e-05	0.000752	52.3926	IL4R;NCF2;MAMDC2;SLC16A6;CYP1B1;SGK1;IL7R;TNF;IER3;ZFP36L1;HSPA1A
eugenol CTD 00005949	3.4e-05	0.000752	112.473	CCL4;HSPA6;CYP1B1;IPCEF1;IL7R;TNF
D-Penicillamine CTD 00006475	3.58e-05	0.000783	251.231	CCL4;HSPA6;HP;HSPA1A
monorden MCF7 UP	3.88e-05	0.00084	243.824	DNAJB1;HSPA6;HSPA1B;HSPA1A
TITANIUM BOSS	3.94e-05	0.000844	149.073	CD2;CEACAM1;CXCR1;MMP8;TNF
paroxetine CTD 00007180	4.13e-05	0.000875	550.62	PPBP;TNF;PF4
astemizole HL60 UP	4.2e-05	0.000881	236.773	RGS2;CCL4;SGK1;IER3
cholecalciferol CTD 00005655	4.76e-05	0.000988	140.366	CDA;ITGAM;AQP9;KIT;CD14

## Sheet: Table S8
Table S8. Prognosis-related genes were recognized by univariate Cox regression analysis.
Gene	HR	HR.95L	HR.95H	p-Value
LILRA5	1.12404	1.02619	1.23123	0.0118592
LTB	1.25637	1.03516	1.52484	0.0209034
CRISP3	1.25128	1.00692	1.55493	0.0431568
ADAM19	1.25922	1.00896	1.57154	0.041459
ITGAM	1.18553	1.05064	1.33775	0.00575412
TNFRSF1B	1.17154	1.04531	1.31302	0.00649141
CYTL1	0.894847	0.824115	0.97165	0.00818084
HSPA1B	1.2631	1.01595	1.57037	0.0355206
IGF2R	1.20305	1.04988	1.37857	0.00780281
FFAR2	1.28188	1.06356	1.54501	0.00913661
TNF	0.84271	0.721463	0.984333	0.030834
PF4	1.13206	1.03749	1.23525	0.00532183
LILRA1	1.15583	1.03496	1.29081	0.0101806
HCP5	1.36879	1.13666	1.64832	0.000929657
PPBP	1.12261	1.03645	1.21594	0.00453086
MPEG1	1.07518	1.00005	1.15594	0.0498269
NCF2	1.14474	1.02947	1.27292	0.0125484
C5AR1	1.09154	1.00261	1.18837	0.0433847
BAG3	1.34869	1.10438	1.64705	0.00334936

## Sheet: Table S9
Table S9. A risk model comprising four signatures was constructed by multivariate Cox regression analysis.
id	coef	HR	HR.95L	HR.95H	pvalue
ITGAM	0.141606	1.15212	1.01657	1.30575	0.0266063
HSPA1B	0.261681	1.29911	1.03258	1.63445	0.0255108
TNF	-0.231922	0.793008	0.664311	0.946637	0.0102604
HCP5	0.209743	1.23336	1.01401	1.50016	0.0357985
